# Supplementary material for: Plasmodesmata mediate cell-to-cell transport of brassinosteroid hormones
Source: Nat Chem Biol. Author manuscript; Available in PMC 2024 May 1. (PMC10729306; doi:10.1038/s41589-023-01346-x)
Supplement: Source Data Fig. 1 Statistical source data [file NIHMS1948439-supplement-Source_Data_Fig__1_Statistical_source_data.xlsx]

## Sheet: Figure. 1c
Root Length- 7-day old seedlings						one-way analysis of variance (ANOVA) and Tukey's multiple comparison tests
Col-0 DMSO	Col-0 est	pEN7:icals3m DMSO	pEN7:icals3m est			Table Analyzed	Root Length						Number of families	1
7.397	9.112	7.23	5.214			Data sets analyzed	A-D						Number of comparisons per family	6
8.059	8.949	7.923	5.213										Alpha	0.05
7.974	7.607	7.705	5.025			ANOVA summary
6.693	8.579	8.068	5.335			F	181.9						Tukey's multiple comparisons test	Mean Diff,	95,00% CI of diff,	Below threshold?	Summary	Adjusted P Value
8.716	8.505	9.739	4.994			P value	<0,0001						Col-0 DMSO vs. Col-0 est	-0.01266	-0,4868 to 0,4615	No	ns	0.9999	A-B
7.729	8.547	8.21	5.287			P value summary	****						Col-0 DMSO vs. pEN7:icals3m DMSO	0.5743	0,1114 to 1,037	Yes	**	0.0085	A-C
8.363	8.09	8.414	4.769			Significant diff. among means (P < 0.05)?	Yes						Col-0 DMSO vs. pEN7:icals3m est	3.565	3,095 to 4,036	Yes	****	<0,0001	A-D
8.096	8.372	8.538	4.439			R squared	0.8247						Col-0 est vs. pEN7:icals3m DMSO	0.587	0,1241 to 1,050	Yes	**	0.0068	B-C
10.165	8.918	7.59	6.062										Col-0 est vs. pEN7:icals3m est	3.578	3,108 to 4,048	Yes	****	<0,0001	B-D
7.668	8.959	8.809	5.433			Brown-Forsythe test							EN7-icals3m DMSO vs.pEN7:icals3m est	2.991	2,532 to 3,450	Yes	****	<0,0001	C-D
8.851	8.609	9.193	5.084			F (DFn, DFd)	4,035 (3, 116)
9.329	9.281	8.228	5.616			P value	0.009						Test details	Mean 1	Mean 2	Mean Diff,	SE of diff,	n1	n2	q	DF
9.805	9.497	8.82	5.516			P value summary	**						Col-0 DMSO vs. Col-0 est	8.777	8.789	-0.01266	0.1819	29	29	0.0984	116
8.732	9.195	7.75	5.398			Are SDs significantly different (P < 0.05)?	Yes						Col-0 DMSO vs. pEN7:icals3m DMSO	8.777	8.202	0.5743	0.1776	29	32	4.574	116
8.559	9.203	8.076	5.326										Col-0 DMSO vs. pEN7:icals3m est	8.777	5.211	3.565	0.1804	29	30	27.96	116
8.192	8.31	9.532	4.949			Bartlett's test							Col-0 est vs. pEN7:icals3m DMSO	8.789	8.202	0.587	0.1776	29	32	4.675	116
9.625	8.692	8.329	4.761			Bartlett's statistic (corrected)	10.03						Col-0 est vs. pEN7:icals3m est	8.789	5.211	3.578	0.1804	29	30	28.05	116
8.556	8.067	8.029	4.677			P value	0.0183						pEN7:icals3m DMSO vs. pEN7:icals3m est	8.202	5.211	2.991	0.176	32	30	24.03	116
8.637	8.185	8.336	6.095			P value summary	*
9.542	7.694	7.296	4.165			Are SDs significantly different (P < 0.05)?	Yes
9.148	9.225	8.089	5.037
9.835	7.928	8.79	5.262			ANOVA table	SS	DF	MS	F (DFn, DFd)	P value
9.829	8.513	7.944	4.42			Treatment (between columns)	261.8	3	87.26	F (3, 116) = 181,9	P<0,0001
9.664	9.23	7.935	5.774			Residual (within columns)	55.65	116	0.4797
9.596	8.471	8.043	5.539			Total	317.4	119
7.349	9.336	8.793	6.359
8.998	10.347	7.3	5.807			Data summary
10.041	9.351	8.074	4.692			Number of treatments (columns)	4
9.374	10.117	8.621	5.06			Number of values (total)	120
		6.92	5.029
		7.554
		8.596

## Sheet: Figure. 1d
Mature cortical cell length - 7-day old seedlings					one-way analysis of variance (ANOVA) and Tukey's multiple comparison tests
Col-0 DMSO	Col-0 est	pEN7:icals3m DMSO	pEN7:icals3m est		Table Analyzed	Mature cell length						Number of families	1
126.113	138.171	161.219	142.367		Data sets analyzed	A-D						Number of comparisons per family	6
118.193	108.253	132.479	84.101									Alpha	0.05
127.781	112.147	115.462	81.58		ANOVA summary
155.22	104.996	134.64	85.514		F	57.75						Tukey's multiple comparisons test	Mean Diff,	95,00% CI of diff,	Below threshold?	Summary	Adjusted P Value
157.586	120.044	122.749	86.237		P value	<0,0001						Col-0 DMSO vs. Col-0 est	4.903	-5,981 to 15,79	No	ns	0.6516	A-B
95.142	124.473	113.28	71.956		P value summary	****						Col-0 DMSO vs. pEN7:icals3m DMSO	-11.31	-21,62 to -1,010	Yes	*	0.0249	A-C
108.5	161.819	104.597	100.114		Significant diff. among means (P < 0.05)?	Yes						Col-0 DMSO vs. pEN7:icals3m est	37.97	27,97 to 47,97	Yes	****	<0,0001	A-D
135.294	162.103	135.57	94.924		R squared	0.2608						Col-0 est vs. pEN7:icals3m DMSO	-16.22	-27,36 to -5,070	Yes	**	0.0011	B-C
142.502	164.314	130.266	90.827									Col-0 est vs. pEN7:icals3m est	33.07	22,20 to 43,94	Yes	****	<0,0001	B-D
163.169	194.466	137.468	111.386		Brown-Forsythe test							EN7-icals3m DMSO vs.pEN7:icals3m est	49.28	39,00 to 59,57	Yes	****	<0,0001	C-D
191.785	114.462	147.192	91.279		F (DFn, DFd)	3,541 (3, 491)
145.346	130.561	157.993	79.115		P value	0.0146						Test details	Mean 1	Mean 2	Mean Diff,	SE of diff,	n1	n2	q	DF
97.643	123.47	191.769	81.211		P value summary	*						Col-0 DMSO vs. Col-0 est	144.5	139.6	4.903	4.222	136	100	1.642	491
127.798	128.97	104.056	79.338		Are SDs significantly different (P < 0.05)?	Yes						Col-0 DMSO vs. pEN7:icals3m DMSO	144.5	155.8	-11.31	3.997	136	122	4.003	491
134.449	138.289	115.167	82.659									Col-0 DMSO vs. pEN7:icals3m est	144.5	106.5	37.97	3.88	136	137	13.84	491
144.195	141.866	127.647	82.445		Bartlett's test							Col-0 est vs. pEN7:icals3m est	139.6	155.8	-16.22	4.324	100	122	5.304	491
126.206	133.002	128.935	96.966		Bartlett's statistic (corrected)	22.66						Col-0 est vs. pEN7:icals3m est	139.6	106.5	33.07	4.216	100	137	11.09	491
112.021	117.354	216.489	110.293		P value	<0,0001						EN7-icals3m DMSO vs.pEN7:icals3m est	155.8	106.5	49.28	3.99	122	137	17.47	491
122.875	73.383	198.473	102.118		P value summary	****
115.008	89.443	133.902	88.933		Are SDs significantly different (P < 0.05)?	Yes
163.664	139.368	140.968	82.169
142.527	163.465	116.031	132.206		ANOVA table	SS	DF	MS	F (DFn, DFd)	P value
142.209	150.345	122.278	93.632		Treatment (between columns)	177976	3	59325	F (3, 491) = 57,75	P<0,0001
114.902	114.864	132.947	73.735		Residual (within columns)	504382	491	1027
132.004	113.019	185.743	72.307		Total	682358	494
130.459	144.554	216.348	86.679
135.458	149.992	177.657	122.655		Data summary
157.206	158.695	254.331	110.13		Number of treatments (columns)	4
128.658	136.492	235.121	79.773		Number of values (total)	495
132.618	121.098	122.694	87.357
146.051	120.399	148.754	75.357
194.255	132.417	158.787	93.93
104.47	126.413	171.683	140.766
112.638	108.936	150.331	85.98
124.53	166.914	157.45	77.372
195.006	122.803	149.969	75.39
124.424	113.941	167.861	116.481
123.162	170.992	121.221	90.342
120.356	96.247	108.98	112.179
139.399	138.004	120.111	102.347
149.815	146.644	125.287	76.083
128.636	144.534	114.965	88.984
111.872	131.765	114.038	116.59
140.731	134.982	159.404	76.601
178.076	123.47	109.65	78.755
248.946	96.447	129.659	94.569
213.413	111.918	239.215	103.965
188.239	153.094	224.114	92.634
122.095	98.161	160.435	100.762
121.248	133.296	191.782	112.07
207.933	240.142	266.808	93.883
161.717	105.705	280.836	57.728
171.892	145.717	163.941	101.369
166.605	139.358	168.493	94.374
157.083	88.004	160.426	107.345
131.599	83.143	156.075	114.931
124.561	156.013	154.893	146.391
111.787	171.557	149.293	138.009
122.857	114.488	114.618	91.21
107.915	141.139	135.667	83.819
119.994	193.356	111.002	99.243
118.531	142.536	187.044	105.655
112.638	133.718	216.648	131.62
126.897	199.385	109.262	130.46
110.438	125.734	111.177	57.127
119.824	120.136	130.657	104.496
135.062	185.407	143.22	118.77
126.44	195.18	155.322	110.161
176.514	181.912	144.196	120.577
174.901	150.47	156.951	155.185
108.552	214.869	148.324	92.444
124.973	121.445	145.954	121.643
114.923	157.727	147.393	142.26
137.715	140.283	174.871	96.554
110.438	177.007	200.324	93.806
129.625	220.086	227.905	130.457
165	198.426	230.263	149.01
146.374	196.816	139.194	88.618
150.152	137.521	112.517	82.282
152.762	134.334	152.886	124.854
164.92	89.832	140.187	119.923
150.767	126.136	167.274	172.056
151.999	162.713	175.913	114.718
153.663	109.259	157.058	95.89
194.271	126.458	190.752	139.852
195.953	126.549	144.348	146.923
141.075	151.138	132.916	133.956
136.281	86.701	113.15	133.478
140.222	140.803	133.732	142.166
122.757	124.903	129.652	104.57
152.499	114.488	127.896	104.244
123.729	114.923	137.715	152.237
99.853	182.032	152.982	147.592
121.892	179.001	160.458	102.941
125.186	179.935	154.587	134.191
206.347	132.13	198.056	152.65
145.939	117.236	198.555	179.567
93.522	193.712	126.955	108.212
114.603	100.515	116.157	55.718
115.637	141.702	128.976	149.145
196.278		153.735	143.57
212.578		143.658	90.018
229.122		177.178	87.424
233.47		250.96	101.196
132.895		217.931	115.965
155.696		187.296	129.114
139.285		233.521	113.663
208.628		125.342	74.745
150.608		178.047	146.2
122.534		247.386	107.608
170.018		160.792	133.776
170.018		171.112	131.996
153.209		165.597	87.829
131.872		154.566	143.343
125.996		155.993	123.238
200.264		146.132	158.378
172.862		115.859	96.486
140.765		119.288	89.73
121.381		123.054	73.847
178.688		106.408	155.857
133.861		123.596	91.05
161.027		127.286	97.501
136.935			102.673
116.389			97.168
139.368			59.536
134.462			67.686
123.765			115.383
186.866			136.527
168.101			109.779
168.462			80.713
173.99			105.627
125.215			94.336
113.495			100.542
122.217			90.853
168.417			116.821
138.333			129.143
			121.483

## Sheet: Figure. 1f
BES1 quantification (dBES1/total BES1)					two-tailed Student’s paired t-test analysis
Col-0 DMSO	Col-0 EST	pEN7:icals3m DMSO	pEN7:icals3m EST		Table Analyzed	Data 3		Table Analyzed	Data 3
0.280576	0.26875	0.310811	0.179191
0.280576	0.257862	0.279762	0.093407		Column B	Col-0 EST		Column D	pEN7:icals3m EST
0.32716	0.319703	0.369048	0.202454		vs.	vs,		vs.	vs,
					Column A	Col-0 DMSO		Column C	pEN7:icals3m DMSO
					Paired t test			Paired t test
					P value	0.0909		P value	0.0097
					P value summary	ns		P value summary	**
					Significantly different (P < 0.05)?	No		Significantly different (P < 0.05)?	Yes
					One- or two-tailed P value?	Two-tailed		One- or two-tailed P value?	Two-tailed
					t, df	t=3,086, df=2		t, df	t=10,09, df=2
					Number of pairs	3		Number of pairs	3
					How big is the difference?			How big is the difference?
					Mean of differences (B - A)	-0.014		Mean of differences (D - C)	-0.1615
					SD of differences	0.007857		SD of differences	0.02772
					SEM of differences	0.004536		SEM of differences	0.016
					95% confidence interval	-0,03352 to 0,005519		95% confidence interval	-0,2304 to -0,09267
					R squared (partial eta squared)	0.8264		R squared (partial eta squared)	0.9807
					How effective was the pairing?			How effective was the pairing?
					Correlation coefficient (r)	0.9863		Correlation coefficient (r)	0.8806
					P value (one tailed)	0.0527		P value (one tailed)	0.1571
					P value summary	ns		P value summary	ns
					Was the pairing significantly effective?	No		Was the pairing significantly effective?	No

## Sheet: Figure . 1h
	Cell	pBES1:BES1-GFP DMSO									pBES1:BES1-GFP EST									pBES1-BES1-GFP/pEN7:ical3m DMSO												pBES1-BES1-GFP/pEN7:ical3m EST
Cell1		2.74026	3.15426	2.2931	3.02294	2.52143	4.25128	3.60938	3.01239		3.68898	2.62406	4.18152	3.17734	3.28099	3.49254	2.54615	3.91005		2.44291	4.98919	3.23226	3.64444	1.91919	2.78633	3.79825	2.26562	2.67841	4.24837	6.23438		3.93893	3.45038	8.13408	3.90426	1.77273	3.2669	3.42169	2.12688	1.86555	1.98833	3.73913
Cell 2		3.23256	3.73333	3.47953	2.39298	4.34409	6.87013	3.6631	2.89333		4.1952	2.79	5.7094	4.42079	5.62083	3.56303	2.44483	4.43448		1.89632	6.54011	3.19108	3.45222	3.52985	3.04813	3.704	1.76617	4.96689	4.74834	6.86238		4.12153	3.48951	3.27919	3.86546	2.08633	3.81427	3.10615	2.67832	1.93548	2.1697	3.11471
Cell 3		3.7346	3.9378	3.75352	2.22442	3.66169	6.71918	2.9163	2.12632		3.09836	2.88537	4.79688	2.90521	3.22807	4.14167	2.88	5.08805		3.34483	9.49555	1.47059	4.05359	3.12834	3.64828	3.66917	2.96812	4.00909	4.94048	4.56436		2.94872	2.76325	2.12621	2.78322	3.1079	3.71545	2.98324	2.61272	1.84138	2.49446	2.56275
Cell 4		4.41936	4.0733	4.91096	4.31667	4.39785	5.66321	4.56311	3.89041		3.81217	4.00685	7.24324	3.37674	4.37349	4.71154	4.67105	4.31915		3.30769	5.205	7.29412	3.60044	2.50246	3.72145	3.50993	3.26177	4.38768	4.28105	4.21014		4.38739	3.55267	3.88506	3.44706	1.97605	3.448	4.07732	2.80282	2.07754	3.31361	3.45503
Cell 5		4.30097	6.13171	5.04828	3.65625	4.67033	4.64481	3.69565	6.28866		4.24324	3.87755	8.11927	5.7754	4.30085	7.28472	5.59105	3.72612		6.23595	8	6.75163	3.85492	3.98013	4.20804	3.89884	7.48756	4.21121	6.33962	3.77143		5.16807	2.91957	3.13537	4.26712	2.36424	3.67265	4.65143	3.29412	3.67593	3.31148	5.53333
Cell 6		5.625	7.13514	8.88318	3.62567	7.54601	5.20773	4.3445	5.28916		6.01852	3.92917	6.44351	9.71154	4.90323	5.84314	5.37574	6.86364		9.67273	12.4737	6.72263	3.20472	2.98261	5.12019	4.5969	5.22835	5.01554	5.32609	8.16216		4.93247	3.16783	3.11679	4.23792	2.57895	3.68858	3.61852	2.83957	3.71186	2.88889	5.3871
Cell 7		4.92547	10.7692	11.9048	5.27461	5.63044	9.11565	5.65761	9.38931		9.47761	3.96667	8.7156	6.40351	5.5	13.8594	8.64542	6.21476		6.79191	16.7731	7.29105	3.3981	4.01439	6.78199	9.0672	8.12245	7.17674	7.30509	6.62637		4.72825	4.04018	3.52727	5.1967	2.54297	6	3.74074	3.16432	4.89247	3.61151	8.18065
Cell 8		7.04648	12.1714	9.25455	7.51515	9.62815	9.41221	9.35065	13.1546		9.93519	14.9565	8.08	5.80303	12.5225	14.7287	7.51264	8.65385		13.8846	14.1667	7.97248	5.27219	8.53448	6.14159	8.54464	11.1023	7.95775	11.7308	17.5755		10.1215	4.89061	4.58947	5.48077	3.23529	5.94186	6.90059	4.79439	6.50694	5.31818	10.1019
Cell 9		10.5959	11.4793	11.7266	13.9576	11.6149	15.8319	15.0435	16.1818		11.8038	12.7734	12.9702	13.2609	14.6154	12.7143	11.421	12.4638		10.9455	14.6335	14.1327	7.26471	11.7795	7.33469	11.7521	11.3167	11.0118	20.6825	18.9908		13.4657	6.07472	6.375	10.5238	5.14173	7.98561	7.65363	6.13	6.68768	9.08602	12.1875
