# Supplementary material for: Plasmodesmata mediate cell-to-cell transport of brassinosteroid hormones
Source: Nat Chem Biol. Author manuscript; Available in PMC 2024 May 1. (PMC10729306; doi:10.1038/s41589-023-01346-x)
Supplement: Source Data Fig. 2 Statistical source data [file NIHMS1948439-supplement-Source_Data_Fig__2__Statistical_source_data.xlsx]

## Sheet: Figure. 2c
Primary root length
pEN7:icals3m/dwf4							Table Analyzed	Primary root length						Number of families	1
DMSO	BL	OHCR	EST	EST+BL	EST+OHCR		Data sets analyzed	A-F						Number of comparisons per family	15
1.266	3.029	3.753	1.015	2.844	1.38									Alpha	0.05
1.506	3.936	4.016	0.775	2.393	1.904		ANOVA summary
1.412	3.445	3.922	0.905	2.345	1.113		F	101.7						Tukey's multiple comparisons test	Mean Diff,	95,00% CI of diff,	Below threshold?	Summary	Adjusted P Value
1.89	4.143	3.792	0.891	2.059	1.242		P value	<0,0001						DMSO vs. BL	-2.109	-2,522 to -1,696	Yes	****	<0,0001	A-B
1.449	3.668	4.214	0.881	2.382	2.219		P value summary	****						DMSO vs. OHCR	-1.94	-2,364 to -1,516	Yes	****	<0,0001	A-C
1.21	3.296	2.99	1.015	2.55	1.846		Significant diff. among means (P < 0.05)?	Yes						DMSO vs. EST	0.3254	-0,1024 to 0,7532	No	ns	0.2467	A-D
1.196	4.081	3.792	0.905	2.77	1.757		R squared	0.7484						DMSO vs. EST+BL	-1.216	-1,610 to -0,8214	Yes	****	<0,0001	A-E
1.362	3.247	3.07	1.049	2.595	1.877									DMSO vs. EST+OHCR	-0.4863	-0,8786 to -0,09388	Yes	**	0.006	A-F
1.31	4.512	3.505	1.47	2.724	2.389		Brown-Forsythe test							BL vs. OHCR	0.1687	-0,2356 to 0,5731	No	ns	0.835	B-C
1.478	3.767	4.231	0.972	2.77	2.086		F (DFn, DFd)	0,8055 (5, 171)						BL vs. EST	2.434	2,026 to 2,843	Yes	****	<0,0001	B-D
1.838	4.624	4.146	1.238	2.211	2.141		P value	0.5472						BL vs. EST+BL	0.8928	0,5192 to 1,266	Yes	****	<0,0001	B-E
1.307	4.041	3.559	1.015	2.544	1.863		P value summary	ns						BL vs. EST+OHCR	1.622	1,251 to 1,994	Yes	****	<0,0001	B-F
1.561	3.891	4.259	1.083	2.642	1.592		Are SDs significantly different (P < 0.05)?	No						OHCR vs. EST	2.265	1,846 to 2,685	Yes	****	<0,0001	C-D
2.185	3.776	3.019	1.199	2.463	1.246									OHCR vs. EST+BL	0.724	0,3387 to 1,109	Yes	****	<0,0001	C-E
1.89	3.776	3.083	1.832	2.485	2.235		Bartlett's test							OHCR vs. EST+OHCR	1.454	1,071 to 1,837	Yes	****	<0,0001	C-F
2.177	5.08	2.803	1.848	2.696	1.993		Bartlett's statistic (corrected)	5.491						EST vs. EST+BL	-1.541	-1,931 to -1,152	Yes	****	<0,0001	D-E
2.163	2.86	3.298	1.657	2.975	1.463		P value	0.3589						EST vs. EST+OHCR	-0.8117	-1,199 to -0,4241	Yes	****	<0,0001	D-F
2.112	3.898	3.705	1.774	3.356	1.897		P value summary	ns						EST+BL vs. EST+OHCR	0.7296	0,3792 to 1,080	Yes	****	<0,0001	E-F
1.794	3.226	4.307	1.809	2.698	2.467		Are SDs significantly different (P < 0.05)?	No
2.537	4.601	3.793	1.644	2.895	1.411									Test details	Mean 1	Mean 2	Mean Diff,	SE of diff,	n1	n2	q	DF
2.408	4.522	3.617	1.699	3.344	2.16		ANOVA table	SS	DF	MS	F (DFn, DFd)	P value		DMSO vs. BL	1.724	3.832	-2.109	0.1433	24	29	20.81	171
1.638	4.719	4.481	2.179	3.143	2.584		Treatment (between columns)	137.2	5	27.44	F (5, 171) = 101,7	P<0,0001		DMSO vs. OHCR	1.724	3.664	-1.94	0.147	24	26	18.66	171
1.999	3.639	4.492	1.894	2.504	2.421		Residual (within columns)	46.13	171	0.2698				DMSO vs. EST	1.724	1.398	0.3254	0.1484	24	25	3.101	171
1.678	4.241	3.774	2.326	3.344	2.37		Total	183.3	176					DMSO vs. EST+BL	1.724	2.939	-1.216	0.1369	24	36	12.56	171
	4.119	2.825	1.879	3.074	2.328									DMSO vs. EST+OHCR	1.724	2.21	-0.4863	0.1361	24	37	5.051	171
	3.052	2.805		3.371	2.409		Data summary							BL vs. OHCR	3.832	3.664	0.1687	0.1403	29	26	1.701	171
	2.687			2.918	2.507		Number of treatments (columns)	6						BL vs. EST	3.832	1.398	2.434	0.1418	29	25	24.28	171
	3.241			3.616	2.65		Number of values (total)	177						BL vs. EST+BL	3.832	2.939	0.8928	0.1296	29	36	9.742	171
	4.018			3.372	3.055									BL vs. EST+OHCR	3.832	2.21	1.622	0.1288	29	37	17.81	171
				2.919	3.105									OHCR vs. EST	3.664	1.398	2.265	0.1455	26	25	22.02	171
				3.413	2.891									OHCR vs. EST+BL	3.664	2.939	0.724	0.1337	26	36	7.66	171
				3.392	2.443									OHCR vs. EST+OHCR	3.664	2.21	1.454	0.1329	26	37	15.47	171
				3.916	2.982									EST vs. EST+BL	1.398	2.939	-1.541	0.1352	25	36	16.12	171
				4.101	3.012									EST vs. EST+OHCR	1.398	2.21	-0.8117	0.1345	25	37	8.536	171
				3.769	2.757									EST+BL vs. EST+OHCR	2.939	2.21	0.7296	0.1216	36	37	8.486	171
				3.228	3.046
					2.923

## Sheet: Figure. 2d
Primary root length
pEN7:icals3m/dwf4							Table Analyzed	Data 3						Number of families	1
DMSO	BL	OHCR	EST	EST+BL	EST+OHCR		Data sets analyzed	A-F						Number of comparisons per family	15
85.138	143.194	155.838	94.209	126.938	119.566									Alpha	0.05
107.693	137.58	209.851	70.174	117.245	75.134		ANOVA summary
110.671	151.644	203.342	55.387	118.043	75.372		F	133.6						Tukey's multiple comparisons test	Mean Diff,	95,00% CI of diff,	Below threshold?	Summary	Adjusted P Value
110.086	140.194	159.628	55.364	154.097	61.428		P value	<0,0001						DMSO vs. BL	-72.22	-88,52 to -55,92	Yes	****	<0,0001	A-B
79.929	158.087	159.983	61.723	121.009	111.966		P value summary	****						DMSO vs. OHCR	-76.69	-92,99 to -60,39	Yes	****	<0,0001	A-C
72.773	174.381	188.021	60.606	154.061	61.869		Significant diff. among means (P < 0.05)?	Yes						DMSO vs. EST	30.76	16,91 to 44,60	Yes	****	<0,0001	A-D
74.633	167.96	152.444	70.283	81.494	59.628		R squared	0.6741						DMSO vs. EST+BL	-18.37	-31,19 to -5,550	Yes	***	0.0007	A-E
108.357	191.96	184.494	54.673	89.138	98.469									DMSO vs. EST+OHCR	5.424	-6,722 to 17,57	No	ns	0.7956	A-F
109.302	166.389	146.147	66.603	98.085	130.665		Brown-Forsythe test							BL vs. OHCR	-4.472	-22,19 to 13,24	No	ns	0.979	B-C
76.332	207.746	241.731	42.338	112.331	93.998		F (DFn, DFd)	4,098 (5, 323)						BL vs. EST	103	87,48 to 118,5	Yes	****	<0,0001	B-D
75.611	196.065	212.067	48.644	144.879	71.651		P value	0.0013						BL vs. EST+BL	53.85	39,26 to 68,43	Yes	****	<0,0001	B-E
84.44	145.685	136.774	37.004	105.073	47.509		P value summary	**						BL vs. EST+OHCR	77.64	63,65 to 91,64	Yes	****	<0,0001	B-F
93.523	215.666	140.187	63.275	95.019	78.435		Are SDs significantly different (P < 0.05)?	Yes						OHCR vs. EST	107.4	91,96 to 122,9	Yes	****	<0,0001	C-D
58.31	205.35	169.693	66.46	90.036	97.514									OHCR vs. EST+BL	58.32	43,74 to 72,90	Yes	****	<0,0001	C-E
89.844	157.692	143.613	61.788	139.008	69.115		Bartlett's test							OHCR vs. EST+OHCR	82.12	68,12 to 96,11	Yes	****	<0,0001	C-F
92.325	167.969	167.537	45	137.659	64.565		Bartlett's statistic (corrected)	27.43						EST vs. EST+BL	-49.13	-60,91 to -37,35	Yes	****	<0,0001	D-E
102.948	200.377	191.906	44.107	75.622	102.732		P value	<0,0001						EST vs. EST+OHCR	-25.33	-36,38 to -14,29	Yes	****	<0,0001	D-F
84.861	155.124	137.842	41.796	111.353	84.146		P value summary	****						EST+BL vs. EST+OHCR	23.8	14,07 to 33,52	Yes	****	<0,0001	E-F
85.85	139.88	207.336	52.409	85.77	104.915		Are SDs significantly different (P < 0.05)?	Yes
110.681	137.362	167.881	53.005	95.236	131.058									Test details	Mean 1	Mean 2	Mean Diff,	SE of diff,	n1	n2	q	DF
143.793	202.123	139.929	43.976	107.43	101.567		ANOVA table	SS	DF	MS	F (DFn, DFd)	P value		DMSO vs. BL	90.45	162.7	-72.22	5.685	39	27	17.97	323
92.11	144.971	161.551	50.445	126.743	93.233		Treatment (between columns)	344485	5	68897	F (5, 323) = 133,6	P<0,0001		DMSO vs. OHCR	90.45	167.1	-76.69	5.685	39	27	19.08	323
55.827	162.845	154.427	56.22	110.612	98.146		Residual (within columns)	166523	323	515.6				DMSO vs. EST	90.45	59.69	30.76	4.83	39	51	9.006	323
45.941	139.293	154.656	65.19	110.887	163.513		Total	511007	328					DMSO vs. EST+BL	90.45	108.8	-18.37	4.472	39	76	5.809	323
123.485	139.532	179.036	73.313	149.594	117.102									DMSO vs. EST+OHCR	90.45	85.02	5.424	4.237	39	109	1.811	323
50.75	112.946	118.8	62.471	176.679	115.223		Data summary							BL vs. OHCR	162.7	167.1	-4.472	6.18	27	27	1.023	323
64.485	129.952	128.002	50.576	93.72	146.347		Number of treatments (columns)	6						BL vs. EST	162.7	59.69	103	5.404	27	51	26.95	323
63.057			43.712	136.263	100.695		Number of values (total)	329						BL vs. EST+BL	162.7	108.8	53.85	5.087	27	76	14.97	323
127.557			50.109	128.205	76.97									BL vs. EST+OHCR	162.7	85.02	77.64	4.881	27	109	22.5	323
116.069			46.572	100.589	63.662									OHCR vs. EST	167.1	59.69	107.4	5.404	27	51	28.12	323
90.925			45.098	78.568	76.005									OHCR vs. EST+BL	167.1	108.8	58.32	5.087	27	76	16.21	323
82.567			66.824	123.428	55.497									OHCR vs. EST+OHCR	167.1	85.02	82.12	4.881	27	109	23.79	323
72.497			69.51	96.646	62.779									EST vs. EST+BL	59.69	108.8	-49.13	4.11	51	76	16.9	323
115.45			59.165	99.203	75.897									EST vs. EST+OHCR	59.69	85.02	-25.33	3.852	51	109	9.301	323
108.288			62.715	115.486	64.437									EST+BL vs. EST+OHCR	108.8	85.02	23.8	3.393	76	109	9.918	323
113.392			59.828	117.524	100.829
74.177			63.633	102.848	65.569
84.122			63.03	108.01	74.348
89.624			91.485	107.403	72.157
			56.776	175.419	95.419
			66.922	143.115	70.868
			91.395	90.065	124.306
			93.351	122.41	104.455
			54.478	93.735	82.64
			75.818	77.767	108.554
			59.88	102.496	89.388
			49.789	115.492	92.053
			56.243	59.905	92.011
			49.3	76.862	75.408
			74.801	55.579	57.528
			46.671	112.501	50.765
				85.842	61.428
				90.113	97.25
				76.301	105.729
				90.321	91.33
				109.853	111.752
				127.356	103.112
				97.66	54.562
				75.884	66.667
				114.64	57.221
				99.86	67.881
				162.744	63.97
				81.205	50.981
				78.191	74.279
				116.743	70.868
				89.797	61.044
				104.175	70.264
				99.993	52.001
				108.844	54.961
				131.99	72.79
				113.27	101.677
				117.099	117.977
				122.34	122.802
				104.359	91.443
				100.881	98.607
				103.463	67.032
					57.827
					75.503
					74.239
					82.291
					71.792
					88.56
					106.622
					108.757
					105.837
					79.777
					75.563
					87.765
					100.135
					72.078
					88.864
					90.032
					58.207
					80.469
					71.16
					65.498
					96.638
					73.733
					66.625
					81.726
					92.799
					95.913
					86.318
					79.521
					90.547
					92.789
					108.639
					76.7
					89.779

## Sheet: Figure. 2g
	pBES1:BES1-GFP/pEN7:icals3m/dwf4 OHCR										pBES1:BES1-GFP/pEN7:icals3m/dwf4 BL											pBES1:BES1-GFP/pEN7:icals3m/dwf4 EST+OHCR											pBES1:BES1-GFP/pEN7:icals3m/dwf4 EST+BL											pBES1:BES1-GFP/pEN7:icals3m/dwf4 DMSO
Cell 1	1.78325	2.79231	2.3438	4.15279	4.45538	5.74756	3.80646	3.57452			2.84483	4.42593	4.05306	2.72289	1.89815	3.58311	2.70133	3.1358				3.04972	2.77196	2.4772	3.34677	2.09915	2.06451	1.75583	1.86021	2.70441			3.17269	4.60633	4.61504	2.76185	4.35278	2.92186	3.42778	3.66516	4.01667			1.67915	1.23981	1.29146	2.35602	1.2169	1.67785
Cell 2	2.74075	3.27477	3.78772	5.00658	9.15577	4.52	3.37044	5.23883			3.11429	4.43662	4.9652	4.60833	3.30122	3.52435	3.75862	2.90625				3.96201	3.08293	2.87869	3.87708	3.26054	1.83098	3.1401	2.19411	2.39332			3.1732	4.43182	4.79881	3.62793	3.57737	3.52557	5.63196	4.89762	4.5734			2.7316	1.22943	1.74759	1.74056	1.71391	1.61898
Cell 3	4.48738	5.47222	4.44003	5.73226	5.96814	4.77546	3.50442	7.12724			4.05172	5.93478	6.42093	5.76939	2.52727	2.98851	5.67442	4.0767				2.67496	2.52156	1.93272	3.62465	3.0387	2.1171	1.55032	2.28343	1.72793			3.41235	6.15496	6.17471	3.38268	4.06374	3.50482	4.76506	6.25942	4.66558			2.02161	1.77046	2.04701	1.70403	1.51475	1.71107
Cell 4	7.03592	7.54972	3.56916	6.43126	7.83591	4.80358	4.0896	5.55			3.63158	4.625	6.37712	6.04801	3.86352	2.23171	5.23684	3.34026				4.10687	5.35596	3.07158	3.90252	5.19045	2.56559	2.59574	2.54959	2.92233			3.88663	6.17151	4.44176	3.93802	4.06395	3.23144	6.12863	6.59971	5.52664			2.2034	1.31461	1.94191	1.96634	1.43333	1.66522
Cell 5	4.5216	6.44637	5.05717	4.95301	6.67235	8.18213	5.54282	8.77778			7.55263	5.73214	7.35714	6.34218	5.16	4.16	5.5298	4.04301				2.97181	5.41446	2.3654	5.34316	2.20534	3.10697	2.33798	3.34088	3.80642			4.38	4.98307	6.36667	6.9129	4.30233	4.83171	7.33681	4.39056	6.31193			2.19711	1.42274	1.46971	1.40888	1.81087	1.45404
Cell 6	6.00099	12.025	4.25746	8.27723	10.6263	6.54367	7.90391	8.93793			5.99585	5.96721	7.271	6.75	5.5641	6.80851	5.64286	3.76524				4.40889	4.55858	3.33882	4.69697	2.82692	4.33501	4.04915	4.49839	3.31496			10.647	5.85913	6.42961	7.86763	5.29511	5.38867	5.98348	5.46917	8.96947			2.82951	1.79374	2.09444	2.32869	1.6005	1.82177
Cell 7	8.30193	8.92665	6.03595	9.39321	9.90551	9.03246	12.0919	9.58652			7.15217	11.1061	10.1405	8.22857	5.51129	10.1481	11.9252	4				5.44309	5.95675	3.72153	5.29933	6.59655	2.16128	4.44355	5.37065	3.84184			13.8522	7.33608	6.38158	9.98628	4.97107	6.76429	9.00147	8.50039	13.9768			5.25894	1.51219	1.73977	2.40547	2.49188	1.82304
Cell 8	9.74592	15.3047	6.94353	10.5768	12.9706	10.3205	11.1642	11.7114			7.14634	12.1429	13.925	9.65854	7.78932	5.93878	9.83788	8.47917				6.21707	7.26027	3.6955	7.38559	6.69693	5.87727	3.17433	4.64738	3.5651			12.6891	12.1809	10.1758	13.6186	10.7751	7.73879	7.54723	11.1891	13.8235			4.6922	2.21538	3.2486	2.24948	5.54888	3.55973
Cell 9	15.0729	13.9484	10.6677	11.8193	12.8665	11.8937	12.1326	11.2504			12.75	10.3837	9.11111	9.47917	12.8111	8.86364	11	10.7985				6.55909	9.49875	5.51251	10.9756	6.63356	6.43846	4.22725	5.89315	7.50873			20.5316	16.3949	18.0846	11.763	8.71331	14.8864	14.7283	8.42586	18.3954			4.41419	5.26463	4.90483	1.59673	3.66808	4.62308
[truncated: 10 more columns]
