# Supplementary material for: Plasmodesmata mediate cell-to-cell transport of brassinosteroid hormones
Source: Nat Chem Biol. Author manuscript; Available in PMC 2024 May 1. (PMC10729306; doi:10.1038/s41589-023-01346-x)
Supplement: Source Data Fig. 3 Statistical source data [file NIHMS1948439-supplement-Source_Data_Fig__3__Statistical_source_data.xlsx]

## Sheet: Figure. 3d
CSA Click
	pEN7:icals3m DMSO+CSA											pEN7:icals3m EST+CSA											pEN7:icals3m DMSO+DMSO											pEN7:icals3m EST+DMSO
Epidermis	46.433	56.1	40.6	59.8	53.2	37.075	52.18	50.45	45.1	40.5	41.744	30.744	31.769	35.569	28.071	36.468	30.761	43.6	33.8	42.03	57.8	31.1	2.845	2.88	2.219	5.221	10.052	2.661	3.178	2.901	4.14	3.673	4.763	3.5	2.567	6.685	3.129	9.247	3.13	4.376	2.467	3.901	1.993	2.091
Cortex	40.922	46.01	35.9	58.2	63.7	41.385	72.3	75.9	49.9	45.4	39.536	22.536	20.218	37.747	22.021	36.322	30.234	37.06	30.9	38.2	41.9	27.1	2.501	2.392	1.633	3.385	8.891	2.01	2.78	2.765	3.98	3.666	4.89	3.2	1.325	7.779	2.127	8.373	3.32	3.97	2.77	3.766	2.012	2.675
Endodermis	36.491	39.7	31.9	51.2	53.02	37	70.7	77.1	47.9	35.3	32.753	12.753	7.745	10.316	11.8	17.2	18.1	19.2	13.5	20.1	24.6	15.3	2.014	2.653	1.492	2.765	8.604	2.601	3.456	3.145	3.762	3.456	4.328	3.5	1.028	9.287	2.304	9.5	3.091	4.653	2.357	3.766	1.973	2.001
Pericycle+Stele	33.929	30.9	37.071	50.3	69.046	39.68	66.8	62.1	64.1	35.3	35.149	12.149	10.246	10.757	9.238	19.5	18.7	18.5	13.7	19.8	26.2	11.8	2.265	3.235	1.856	3.204	8.731	2.861	2.765	2.67	4.018	3.901	4.763	3.7	1.131	9.38	2.874	9.9	2.992	4.991	2.901	3.87	1.879	1.97
Endodermis	46.444	29.9	38.35	49.04	50.3	33.9	57.5	81.2	56.9	37.9	35.491	14.491	10.355	14.039	10.852	19.044	15.7	19.9	11.9	14.1	22.4	12.4	1.695	2.514	1.849	2.41	8.265	2.315	3.019	2.019	4.111	2.991	5.001	3.3	0.915	9.772	2.644	9.4	2.879	4.33	2.66	3.776	2.112	2.123
Cortex	41.931	37.8	39.3	51.8	53.5	34.97	49.7	82.6	46.3	36.05	38.496	27.496	23	31.956	27.161	34.46	28.6	31.9	25.2	35.04	37.7	28.6	2.001	3.049	1.765	3.296	8.153	3.012	3.321	3.001	3.456	3.14	4.97	3.06	1	7.75	3.102	9.2	3.089	4.96	1.991	3.99	2.321	2.367
Epidermis	49.351	47.4	40.7	55.3	61.05	36.29	50	67.02	52.5	45.3	41.288	30.288	33.565	39.558	40.695	44.4	33.2	29.8	34.8	42.57	39.2	35.9	3.436	3.232	3.158	4.43	8.316	3.001	3.78	3.019	4.023	3.286	4.661	3.469	1.281	7.814	4.476	9.3	3.011	4.55	2.167	3.912	2.109	2.961

## Sheet: Figure. 3f
																CSA Click
	Col-0 CSPA											pWER:icals3m CSPA											Col-0 DMSO											pWER:icals3m DMSO
Epidermis	44.614	44.15	39.932	40.988	41.655	46.788	49.906	49.688	39.795	41.995	38.163	41.507	20.217	38	43	37.278	47.818	44.391	26.981	55.977	45.131	45.327	4.534	2.094	1.52	1.256	1.11	2.94	2.966	3.761	4.977	5.763	5.7	1.01	1.12	2.13	3.13	2.963	3.231	2.111	1.036	1.564	2.333	1.361
Cortex	31.956	44.505	44.857	40.462	45.468	46.278	30.592	46.216	41.903	39.03	37.465	17.382	7.209	16.776	10.178	18	17.579	17.03	7.994	8.759	7.953	18.779	4.901	1.796	0.704	0.532	0.95	2.794	3.172	2.612	4.656	5.666	4.3	0.96	1.11	2.19	3.56	4.568	3.645	2.003	0.865	1.654	2.012	1.563
Endidermis	35	40.533	48.709	30.281	53.654	50.294	29.768	56.762	41.675	39.222	44.4	14.706	10.268	20.577	11.031	13.177	14.676	18.12	6.46	9.701	7.934	17.243	5.557	1.758	0.881	0.669	0.87	3.891	2.701	2.595	4.365	6.125	4.56	0.75	1.03	1.99	3.65	4.114	2.998	1.863	0.756	1.362	3.111	1.456
Pericycle+stele	43.523	50	41	35.69	42.17	40.499	31.608	51.686	46.079	38.186	43.6	19.004	9.571	18.8	8.861	9.4	10.463	15.809	5.975	4.752	8.369	19.158	6.275	2.922	0.924	0.525	1.02	3.547	3.46	3.155	4.999	5.96	5.12	0.93	1.06	1.69	3.35	4.975	3.456	1.976	0.863	1.235	2.645	1.368
Endidermis	33.433	38.492	46	39.271	42.614	53.935	28.149	61.2	34.655	36.8	43.05	20.072	10.159	10.13	8.997	6.6	8.076	10.459	7.4	4.6	8.849	16.603	5.358	2.311	0.704	0.456	0.96	3.782	3.193	2.131	4.123	6.04	5.32	0.88	0.97	1.36	3.56	4.616	3.657	2.006	0.789	1.763	2.362	1.763
Cortex	30.954	47.386	48.597	29.103	41.812	46.978	29.295	60.243	33.922	35.4	43.7	16.969	10.138	7.8	12.4	7.2	8.607	12.512	9.125	7.438	9.029	15.192	4.936	1.603	0.928	0.916	0.86	3.71	2.333	2.553	4.456	6.32	4.99	0.86	0.89	1.63	3.65	4.338	3.568	2.004	0.687	1.635	2.453	1.369
Epidermis	44.259	41.594	37.805	40.377	38.939	53.123	29.722	55.86	36.591	40.083	35.4	32.671	41.414	42.927	31.435	31.496	39.752	34.339	24.037	36.682	46.216	35.496	4.665	1.566	0.988	1.011	0.99	3.826	2.336	2.996	4.562	5.78	5.63	0.93	0.96	2.36	3.69	5.14	3.993	2.132	1.006	1.439	2.312	1.436

## Sheet: Figure. 3h
CSA Click
						one-way analysis of variance (ANOVA) and Tukey's multiple comparison tests
Col-0 DMSO	Col-0 CSPA	PdBG1-OE DMSO	PdBG1-OE CSPA			Table Analyzed	Data 1						Number of families	1
0.27	15.703	0.596	34.853			Data sets analyzed	A-D						Number of comparisons per family	6
0.323	19.632	0.469	22.538										Alpha	0.05
0.883	17.997	0.25	56.559			ANOVA summary
0.161	14.16	0.5	32.558			F	101						Tukey's multiple comparisons test	Mean Diff,	95,00% CI of diff,	Below threshold?	Summary	Adjusted P Value
0.674	22.832	0.51	38.229			P value	<0,0001						Col-0 DMSO vs. Col-0 CSPA	-19.13	-25,08 to -13,18	Yes	****	<0,0001	A-B
0.5	14.805	0.924	40.733			P value summary	****						Col-0 DMSO vs. PdBG1-OE DMSO	-0.03392	-6,105 to 6,038	No	ns	>0,9999	A-C
0.26	27.593	0.86	27.391			Significant diff. among means (P < 0.05)?	Yes						Col-0 DMSO vs. PdBG1-OE CSPA	-32.43	-38,39 to -26,48	Yes	****	<0,0001	A-D
0.344	21.507	0.463	20.56			R squared	0.8682						Col-0 CSPA vs. PdBG1-OE DMSO	19.1	13,14 to 25,05	Yes	****	<0,0001	B-C
0.439	20.713	0.26	31.704										Col-0 CSPA vs. PdBG1-OE CSPA	-13.31	-19,14 to -7,472	Yes	****	<0,0001	B-D
0.53	16.609	0.56	39.449			Brown-Forsythe test							PdBG1-OE DMSO vs. PdBG1-OE CSPA	-32.4	-38,35 to -26,45	Yes	****	<0,0001	C-D
0.66	19.308	0.66	27.396			F (DFn, DFd)	10,96 (3, 46)
1.161	14.762	0.56	21.764			P value	<0,0001						Test details	Mean 1	Mean 2	Mean Diff,	SE of diff,	n1	n2	q	DF
	29.779		34.64			P value summary	****						Col-0 DMSO vs. Col-0 CSPA	0.5171	19.65	-19.13	2.234	12	13	12.11	46
						Are SDs significantly different (P < 0.05)?	Yes						Col-0 DMSO vs. PdBG1-OE DMSO	0.5171	0.551	-0.03392	2.278	12	12	0.02106	46
													Col-0 DMSO vs. PdBG1-OE CSPA	0.5171	32.95	-32.43	2.234	12	13	20.54	46
						Bartlett's test							Col-0 CSPA vs. PdBG1-OE DMSO	19.65	0.551	19.1	2.234	13	12	12.09	46
						Bartlett's statistic (corrected)	123.5						Col-0 CSPA vs. PdBG1-OE CSPA	19.65	32.95	-13.31	2.188	13	13	8.598	46
						P value	<0,0001						PdBG1-OE DMSO vs. PdBG1-OE CSPA	0.551	32.95	-32.4	2.234	12	13	20.52	46
						P value summary	****
						Are SDs significantly different (P < 0.05)?	Yes
						ANOVA table	SS	DF	MS	F (DFn, DFd)	P value
						Treatment (between columns)	9435	3	3145	F (3, 46) = 101,0	P<0,0001
						Residual (within columns)	1432	46	31.13
						Total	10867	49
						Data summary
						Number of treatments (columns)	4
						Number of values (total)	50
