# Supplementary material for: Plasmodesmata mediate cell-to-cell transport of brassinosteroid hormones
Source: Nat Chem Biol. Author manuscript; Available in PMC 2024 May 1. (PMC10729306; doi:10.1038/s41589-023-01346-x)
Supplement: Source Data Fig. 4 Statistical source data [file NIHMS1948439-supplement-Source_Data_Fig__4__Statistical_source_data.xlsx]

## Sheet: Figure. 4b
Quantification of callose intensity at the PD								one-way analysis of variance (ANOVA) and Tukey's multiple comparison tests
Col-0			dwf4		cpd			Table Analyzed	Data 9						Number of families	1
DMSO	BL	BRZ	DMSO	BL	DMSO	BL		Data sets analyzed	A-G						Number of comparisons per family	21
287302	268799	159110	36210.1	227752	11333.5	195293									Alpha	0.05
235258	262840	248135	77752.2	205452	15518.3	133805		ANOVA summary
241774	245056	136701	47896.6	255045	11987.4	150019		F	68.07						Tukey's multiple comparisons test	Mean Diff,	95,00% CI of diff,	Below threshold?	Summary	Adjusted P Value
220636	289225	196323	34598.7	147930	13253.2	110804		P value	<0,0001						Col-0 DMSO vs. Col-0 BL	-60356	-108260 to -12453	Yes	**	0.0044	A-B
207467	302734	236117	30305	228498	8413.67	110816		P value summary	****						Col-0 DMSO vs. Col-BRZ	135501	88889 to 182114	Yes	****	<0,0001	A-C
246569	247738	149720	44961.1	267318	8605.01	151685		Significant diff. among means (P < 0.05)?	Yes						Col-0 DMSO vs. dwf4 DMSO	161997	113357 to 210638	Yes	****	<0,0001	A-D
125181	235482	242717	35733.1	236338	38257.2	148013		R squared	0.7447						Col-0 DMSO vs. dwf4 BL	-1884	-47928 to 44160	No	ns	>0,9999	A-E
172683	252620	59996.5	21012.3	275492	23082.4	109663									Col-0 DMSO vs. cpd DMSO	205805	156354 to 255256	Yes	****	<0,0001	A-F
242199	241284	49521.4	23978.3	359037	9248.15	138842		Brown-Forsythe test							Col-0 DMSO vs. cpd BL	57870	13712 to 102027	Yes	**	0.0026	A-G
242253	279783	19088.5	10890.1	186528	22781.6	94142.7		F (DFn, DFd)	3,560 (6, 140)						Col-0 BL vs. Col-BRZ	195858	146466 to 245250	Yes	****	<0,0001	B-C
242253	319137	34686.3	18660	323637	36540.6	109497		P value	0.0026						Col-0 BL vs. dwf4 DMSO	222354	171044 to 273664	Yes	****	<0,0001	B-D
288246	325787	39319.8	157481	186530	40373.5	72375.5		P value summary	**						Col-0 BL vs. dwf4 BL	58473	9617 to 107328	Yes	**	0.0084	B-E
267829	301426	54124.8	125368	286983	17194.2	209969		Are SDs significantly different (P < 0.05)?	Yes						Col-0 BL vs. cpd DMSO	266161	214082 to 318240	Yes	****	<0,0001	B-F
207617	317248	37478.5	94566.2	250300	17564.7	148163									Col-0 BL vs. cpd BL	118226	71144 to 165308	Yes	****	<0,0001	B-G
195934	269869	22555.5	62310.4	152238	12425.8	210559		Bartlett's test							Col-BRZ vs. dwf4 DMSO	26496	-23611 to 76603	No	ns	0.694	C-D
212546	331016	19306.3	85795.3	199218	8782.85	185775		Bartlett's statistic (corrected)	53.87						Col-BRZ vs. dwf4 BL	-137385	-184977 to -89794	Yes	****	<0,0001	C-E
281548	343574	17451.5	109220	232070	5585.73	142436		P value	<0,0001						Col-BRZ vs. cpd DMSO	70303	19409 to 121198	Yes	**	0.0012	C-F
178492	319890	19323.5	90444.1	149911		234980		P value summary	****						Col-BRZ vs. cpd BL	-77632	-123400 to -31863	Yes	****	<0,0001	C-G
200564	239906	42436.6		138802		235293		Are SDs significantly different (P < 0.05)?	Yes						dwf4 DMSO vs. dwf4 BL	-163881	-213460 to -114302	Yes	****	<0,0001	D-E
288246		22420.7		254438		193010									dwf4 DMSO vs. cpd DMSO	43807	-8951 to 96565	No	ns	0.1731	D-F
204405		41593.7		146209		242935		ANOVA table	SS	DF	MS	F (DFn, DFd)	P value		dwf4 DMSO vs. cpd BL	-104128	-151959 to -56296	Yes	****	<0,0001	D-G
213191				248882		224384		Treatment (between columns)	1110477945945	6	185079657657	F (6, 140) = 68,07	P<0,0001		dwf4 BL vs. cpd DMSO	207689	157314 to 258063	Yes	****	<0,0001	E-F
161107						192300		Residual (within columns)	380650130778	140	2718929506				dwf4 BL vs. cpd BL	59754	14564 to 104943	Yes	**	0.0023	E-G
200878						161231		Total	1491128076723	146					cpd DMSO vs. cpd BL	-147935	-196591 to -99279	Yes	****	<0,0001	F-G
						292501
						108090		Data summary							Test details	Mean 1	Mean 2	Mean Diff,	SE of diff,	n1	n2	q	DF
								Number of treatments (columns)	7						Col-0 DMSO vs. Col-0 BL	223507	283864	-60356	16012	24	19	5.331	140
								Number of values (total)	147						Col-0 DMSO vs. Col-BRZ	223507	88006	135501	15581	24	21	12.3	140
															Col-0 DMSO vs. dwf4 DMSO	223507	61510	161997	16259	24	18	14.09	140
															Col-0 DMSO vs. dwf4 BL	223507	225391	-1884	15391	24	22	0.1731	140
															Col-0 DMSO vs. cpd DMSO	223507	17703	205805	16530	24	17	17.61	140
															Col-0 DMSO vs. cpd BL	223507	165638	57870	14760	24	26	5.545	140
															Col-0 BL vs. Col-BRZ	283864	88006	195858	16510	19	21	16.78	140
															Col-0 BL vs. dwf4 DMSO	283864	61510	222354	17151	19	18	18.33	140
															Col-0 BL vs. dwf4 BL	283864	225391	58473	16331	19	22	5.064	140
															Col-0 BL vs. cpd DMSO	283864	17703	266161	17408	19	17	21.62	140
															Col-0 BL vs. cpd BL	283864	165638	118226	15738	19	26	10.62	140
															Col-BRZ vs. dwf4 DMSO	88006	61510	26496	16749	21	18	2.237	140
															Col-BRZ vs. dwf4 BL	88006	225391	-137385	15908	21	22	12.21	140
															Col-BRZ vs. cpd DMSO	88006	17703	70303	17012	21	17	5.844	140
															Col-BRZ vs. cpd BL	88006	165638	-77632	15299	21	26	7.176	140
															dwf4 DMSO vs. dwf4 BL	61510	225391	-163881	16572	18	22	13.99	140
															dwf4 DMSO vs. cpd DMSO	61510	17703	43807	17635	18	17	3.513	140
															dwf4 DMSO vs. cpd BL	61510	165638	-104128	15988	18	26	9.21	140
															dwf4 BL vs. cpd DMSO	225391	17703	207689	16838	22	17	17.44	140
															dwf4 BL vs. cpd BL	225391	165638	59754	15105	22	26	5.594	140
															cpd DMSO vs. cpd BL	17703	165638	-147935	16264	17	26	12.86	140

## Sheet: Figure. 4d
	p35S:DRONPA-s
	DMSO		Brassinolide 200nM 24h
Time	Mean	SEM	Mean	SEM
0	0	0	0	0
15	6.44719	0.656946	4.5796	0.501888
30	11.3725	0.872209	7.14287	0.74667
60	20.1923	1.45456	11.935	1.17652
90	25.7893	1.89837	14.6349	1.37007
120	29.696	2.06008	16.0613	1.48409
p35S:DRONPA-s
15 sec DMSO	30 DMSO	60 DMSO	90 DMSO	120 DMSO	15 sec BR	30 BR	60 BR	90 BR	120 BR
4.87998	11.9293	26.013	35.2854	41.0854	10.0333	6.01239	15.657	23.4333	28.6429	1
5.23088	13.7941	28.6032	38.619	44.4543	1.91974	12.1936	17.4355	19.5206	19.5784	2
7.51017	11.5128	17.5722	23.011	28.5657	6.40142	3.01305	4.6028	5.44891	6.80562	3
9.38847	12.9261	18.1822	23.8028	26.8885	2.29275	16.632	27.9753	36.0866	41.9904	4
10.0366	15.6358	22.9047	28.7049	27.1854	8.79192	9.09247	14.6244	16.318	17.6808	5
10.4254	15.5754	25.2252	31.8549	32.52	4.79989	11.5276	19.5802	24.6371	27.0322	6
10.7642	15.4347	20.9156	24.1073	35.1527	5.00237	3.16609	5.00013	6.84533	7.75774	7
2.27806	6.93215	19.2588	35.6499	25.119	1.95385	19.0484	27.3784	28.7474	23.7034	8
7.44026	15.4198	29.6847	42.0026	45.6642	8.77954	3.73319	6.42071	7.7597	7.7978	9
3.3825	8.15697	17.6346	28.724	50.1538	2.14468	6.61468	8.82801	10.2257	11.1292	10
8.40441	17.3887	29.7942	32.7672	30.5238	3.77678	6.07186	9.23443	11.2605	12.0846	11
8.26256	18.6563	29.8004	34.7363	36.626	4.27203	5.39504	8.5446	9.31329	10.5553	12
1.8826	6.84162	25.5582	39.4873	40.1626	3.48657	3.53888	4.39741	7.3413	8.73038	13
2.17424	2.65404	5.22896	6.6344	42.1585	1.64687	3.84801	8.33801	13.3573	16.9787	14
1.53223	5.77618	11.3602	16.0698	7.06767	1.36529	5.83771	7.2953	9.3286	11.2804	15
14.014	17.4544	39.0276	46.4846	19.8875	4.53234	7.23232	12.4182	15.3707	16.4252	16
13.2841	14.6325	20.1148	22.8254	50.677	3.76869	5.67367	15.8529	26.0479	31.7578	17
5.86117	8.97181	18.7095	21.3472	23.1506	1.72934	3.14226	8.98313	17.6695	27.3854	18
2.04573	3.37688	15.0293	20.8466	21.5037	1.23151	6.94672	29.4447	32.3962	32.1709	19
6.7192	10.4791	5.61481	6.61151	25.3585	5.04602	15.1432	11.1761	14.9053	16.7618	20
6.942	14.8639	14.8546	19.4589	23.1833	10.6272	8.0028	20.1713	20.1876	19.9116	21
6.0795	10.4953	30.5889	43.3677	48.8198	7.17701	15.9178	11.178	13.3518	15.3925	22
7.39264	12.7932	15.4502	19.5489	21.0419	10.6772	10.1608	23.6837	28.1626	29.864	23
12.8683	15.289	22.5046	27.284	29.2369	8.17124	3.92573	12.5568	12.9577	12.8884	24
4.29398	7.61699	18.2197	18.8426	23.9642	12.138	13.5122	3.8699	3.75611	3.72347	25
5.71471	12.2611	14.6668	19.1728	26.3992	3.31338	3.96747	20.5786	21.7308	19.1652	26
5.87753	18.3717	22.6045	25.0509	25.8285	7.2507	5.88157	5.36742	4.71982	5.17123	27
3.98106	6.69144	29.9783	29.9645	26.9555	4.44364	9.12156	10.0186	12.7127	13.824	28
0.758098	2.17191	11.1592	11.0548	8.72117	2.55692	3.97883	13.2643	16.6889	19.17	29
3.99098	7.07296	7.19332	12.4288	18.5476	3.81307	3.65626	6.67777	8.45845	8.00878	30
		12.5082	13.7227	13.9735	3.19121	4.4604	4.25931	4.94637	5.9269	31
					2.9013	2.22218	6.14868	7.13487	8.32652	32
					3.85773	8.12222	4.88596	5.977	7.13876	33
					1.39895	2.41178	12.2313	13.5525	15.8576	34
					5.93737	6.58761	6.64027	9.94073	12.6178	35
					0.885527	1.35084	12.7527	14.7589	13.0139	36
					2.7048		4.12135	6.44209	8.01934	37
					0.004589					38

## Sheet: Figure. 4f
Click							one-way analysis of variance (ANOVA) and Tukey's multiple comparison tests.
DMSO		BL		BIK			Table Analyzed	Data 1						Number of families	1
DMSO	CSA	DMSO	CSA	DMSO	CSA		Data sets analyzed	A-F						Number of comparisons per family	15
8.667	28.184	4.313	10.227	13.389	32.916									Alpha	0.05
8.979	60.353	5.27	14.001	13.04	32.135		ANOVA summary
5.41	45.014	2.202	14.077	17.996	39.462		F	26.74						Tukey's multiple comparisons test	Mean Diff,	95,00% CI of diff,	Below threshold?	Summary	Adjusted P Value
3.557	44.829	1.373	24.979	5.026	41.783		P value	<0,0001						DMSO vs. CSA	-32.32	-43,80 to -20,83	Yes	****	<0,0001	A-B
11.592	52.089	2.944	19.98	7.79	38.645		P value summary	****						DMSO vs. DMSO	2.317	-9,787 to 14,42	No	ns	0.993	A-C
9.167	33.249	5.549	9.648	9.19	14.342		Significant diff. among means (P < 0.05)?	Yes						DMSO vs. CSA	-9.263	-20,75 to 2,220	No	ns	0.1822	A-D
11.27	30.908	17.439	6.54	10.597	18.664		R squared	0.6832						DMSO vs. DMSO	-0.9382	-11,42 to 9,544	No	ns	0.9998	A-E
11.387	25.947	12.402	19.005	8.991	26.081									DMSO vs. CSA	-16.83	-27,31 to -6,346	Yes	***	0.0002	A-F
	55.07		22.046	11.211	16.509		Brown-Forsythe test							CSA vs. DMSO	34.63	23,15 to 46,12	Yes	****	<0,0001	B-C
	35.071		39.66	3.478	35.463		F (DFn, DFd)	6,364 (5, 62)						CSA vs. CSA	23.06	12,23 to 33,88	Yes	****	<0,0001	B-D
				2.862	14.967		P value	<0,0001						CSA vs. DMSO	31.38	21,62 to 41,14	Yes	****	<0,0001	B-E
				3.611	17.744		P value summary	****						CSA vs. CSA	15.49	5,730 to 25,25	Yes	***	0.0002	B-F
				13.068	16.426		Are SDs significantly different (P < 0.05)?	Yes						DMSO vs. CSA	-11.58	-23,06 to -0,09689	Yes	*	0.0469	C-D
				15.202	14.222									DMSO vs. DMSO	-3.255	-13,74 to 7,227	No	ns	0.9417	C-E
				11.209	28.215		Bartlett's test							DMSO vs. CSA	-19.15	-29,63 to -8,664	Yes	****	<0,0001	C-F
				8.409	21.745		Bartlett's statistic (corrected)	22.35						CSA vs. DMSO	8.324	-1,434 to 18,08	No	ns	0.1374	D-E
							P value	0.0004						CSA vs. CSA	-7.566	-17,32 to 2,192	No	ns	0.2179	D-F
							P value summary	***						DMSO vs. CSA	-15.89	-24,45 to -7,332	Yes	****	<0,0001	E-F
							Are SDs significantly different (P < 0.05)?	Yes
														Test details	Mean 1	Mean 2	Mean Diff,	SE of diff,	n1	n2	q	DF
							ANOVA table	SS	DF	MS	F (DFn, DFd)	P value		DMSO vs. CSA	8.754	41.07	-32.32	3.905	8	10	11.7	62
							Treatment (between columns)	9060	5	1812	F (5, 62) = 26,74	P<0,0001		DMSO vs. DMSO	8.754	6.437	2.317	4.116	8	8	0.7961	62
							Residual (within columns)	4202	62	67.77				DMSO vs. CSA	8.754	18.02	-9.263	3.905	8	10	3.355	62
							Total	13261	67					DMSO vs. DMSO	8.754	9.692	-0.9382	3.565	8	16	0.3722	62
														DMSO vs. CSA	8.754	25.58	-16.83	3.565	8	16	6.677	62
							Data summary							CSA vs. DMSO	41.07	6.437	34.63	3.905	10	8	12.54	62
							Number of treatments (columns)	6						CSA vs. CSA	41.07	18.02	23.06	3.681	10	10	8.856	62
							Number of values (total)	68						CSA vs. DMSO	41.07	9.692	31.38	3.318	10	16	13.37	62
														CSA vs. CSA	41.07	25.58	15.49	3.318	10	16	6.601	62
														DMSO vs. CSA	6.437	18.02	-11.58	3.905	8	10	4.194	62
														DMSO vs. DMSO	6.437	9.692	-3.255	3.565	8	16	1.292	62
														DMSO vs. CSA	6.437	25.58	-19.15	3.565	8	16	7.596	62
														CSA vs. DMSO	18.02	9.692	8.324	3.318	10	16	3.548	62
														CSA vs. CSA	18.02	25.58	-7.566	3.318	10	16	3.224	62
														DMSO vs. CSA	9.692	25.58	-15.89	2.91	16	16	7.721	62

## Sheet: Figure. 4h
Click
Col-0 DMSO	Col-0 CSA	dwf4 DMSO	dwf4 CSA		Table Analyzed	dwf4						Number of families	1
11.6	53.285	4.198	117.592		Data sets analyzed	A-D						Number of comparisons per family	6
5.873	51.768	3.331	67.685									Alpha	0.05
11.023	19.22	2.802	81.974		ANOVA summary
8.951	26.056	2.34	100.004		F	45.95						Tukey's multiple comparisons test	Mean Diff,	95,00% CI of diff,	Below threshold?	Summary	Adjusted P Value
5.118	50.978	4.314	63.2		P value	<0,0001						Col-0 DMSO vs. Col-0 CSA	-38.3	-57,65 to -18,95	Yes	****	<0,0001	A-B
3.128	45.724	3.193	62.655		P value summary	****						Col-0 DMSO vs. dwf4 DMSO	2.801	-16,55 to 22,15	No	ns	0.9787	A-C
6.162	44.715	7.728	49.21		Significant diff. among means (P < 0.05)?	Yes						Col-0 DMSO vs. dwf4 CSA	-68.48	-87,83 to -49,13	Yes	****	<0,0001	A-D
5.134	71.647	6.676	62.516		R squared	0.8312						Col-0 CSA vs. dwf4 DMSO	41.1	21,75 to 60,45	Yes	****	<0,0001	B-C
												Col-0 CSA vs. dwf4 CSA	-30.18	-49,53 to -10,83	Yes	**	0.0011	B-D
					Brown-Forsythe test							dwf4 DMSO vs. dwf4 CSA	-71.28	-90,63 to -51,93	Yes	****	<0,0001	C-D
					F (DFn, DFd)	3,501 (3, 28)
					P value	0.0284						Test details	Mean 1	Mean 2	Mean Diff,	SE of diff,	n1	n2	q	DF
					P value summary	*						Col-0 DMSO vs. Col-0 CSA	7.124	45.42	-38.3	7.087	8	8	7.643	28
					Are SDs significantly different (P < 0.05)?	Yes						Col-0 DMSO vs. dwf4 DMSO	7.124	4.323	2.801	7.087	8	8	0.5589	28
												Col-0 DMSO vs. dwf4 CSA	7.124	75.6	-68.48	7.087	8	8	13.67	28
					Bartlett's test							Col-0 CSA vs. dwf4 DMSO	45.42	4.323	41.1	7.087	8	8	8.202	28
					Bartlett's statistic (corrected)	38.53						Col-0 CSA vs. dwf4 CSA	45.42	75.6	-30.18	7.087	8	8	6.023	28
					P value	<0,0001						dwf4 DMSO vs. dwf4 CSA	4.323	75.6	-71.28	7.087	8	8	14.23	28
					P value summary	****
					Are SDs significantly different (P < 0.05)?	Yes
					ANOVA table	SS	DF	MS	F (DFn, DFd)	P value
					Treatment (between columns)	27691	3	9230	F (3, 28) = 45,95	P<0,0001
					Residual (within columns)	5625	28	200.9
					Total	33316	31
					Data summary
					Number of treatments (columns)	4
					Number of values (total)	32
