# Supplementary material for: Plasmodesmata mediate cell-to-cell transport of brassinosteroid hormones
Source: Nat Chem Biol. Author manuscript; Available in PMC 2024 May 1. (PMC10729306; doi:10.1038/s41589-023-01346-x)
Supplement: Source Data Extended Data Fig. 1 Statistical source data. [file NIHMS1948439-supplement-Source_Data_Extended_Data_Fig__1__Statistical_source_data_.xlsx]

## Sheet: E_Figure. 1f
N.benthamiana transient expression
Infiltration	Image	PD ROI						mean	PM ROI												mean	PD/PM
DWF4-GFP+PDLP1-mCherry	1	27449	50348		38696	24377	43391	36852.2	11536	18681	26870	11768	20580	15261	16971	60014	35014	19768	10899	17014	22031.3	1.67272
	2	74438	43925	38688	27475	39925	85225	51612.7	19337	17688	19012	64225	31438	30900	30788	13050	19325	22900	11375	31512	25962.5	1.98797
	3	16620	50583	91620	59271	40021	27823	47656.3	14521	28120	32370	18573	32068	15266	27156	16245	40839	46339	18943	25203	26303.6	1.81178
	4	17866	13454	5371	10680	15505	9113	11998.2	4753	2629	16320	5299	10515	9784	23701	7155	6876	14402	6619	12072	10010.4	1.19857
	5	53457	69264	54558	52135	19269	68212	52815.8	24683	12442	61447	17615	7832	10125	35202	19288	11125	5952	24240	17899	20654.2	2.55715
	6	9178	15267	7116	13404	31473	27884	17387	12623	23616	28247	21301	48068	6849	8068	17349	17973	15164	13658	14171	18923.9	0.918784
	7	12589	7607	17071	6732	5196	22884	12013.2	13518	5625	24562	25661	2964	6509	19777	19045	8696	7589	9804	22616	13863.8	0.866511
	8	9366	3589	13616	9714	4857	8920	8343.67	4536	8768	2330	2080	7107	3786	6339	3339	4607	3634	8616	8946	5340.67	1.56229
	9	5783	4343	8367	4271	8988	11916	7278	4663	2235	8542	1855	10976	5753	4380	9608	2398	1759	2849	11060	5506.5	1.32171
	10	16566	6693	17850	11153	8909	6887	11343	5799	4201	8799	4453	6796	13869	10179	9015	6106	6365	12369	10467	8201.5	1.38304
	11	33103	15247	18295	10336	27322	15466	19961.5	4575	6568	4610	13952	7507	10137	21623	10438	12370	7404	3452	7048	9140.33	2.18389
	12	26620	41130	40281	25802	39714	34229	34629.3	19865	28708	30177	17031	9641	28505	15208	29307	7359	8005	5839	14146	17815.9	1.94373
	13	9812	23363	15400	9338	11113	9300	13054.3	7963	7075	7250	3725	4550	8125	8825	2438	7500	4963	5175	9350	6411.58	2.03605
	14	17058	17221	25965	30209	6570	15558	18763.5	14128	19977	16616	27035	13953	9163	5209	15279	29360	14105	5709	15035	15464.1	1.21336
	15	8256	3358	8251	3185	4789	2097	4989.33	3392	6444	3854	5300	2358	3433	2854	2397	4128	3251	4488	6567	4038.83	1.23534
	16	25378	10347	9773	5729	4773	6351	10391.8	4382	4298	6956	7502	3360	3218	7067	6053	10440	6182	12764	7502	6643.67	1.56417
	17	24927	17792	21182	14099	17057	7573	17105	10208	6349	5922	8927	14380	12375	14688	12594	12708	20089	6469	5630	10861.6	1.57482
	18	16644	26635	21591	10010	17764	16865	18251.5	7346	9606	4159	12875	6534	5601	5130	9428	13019	10668	6365	7370	8175.08	2.23258
	19	6689	6839	2956	1740	3232	6164	4603.33	3128	1989	2429	1973	2402	2027	6429	2317	1142	2139	1582	7093	2887.5	1.59423
HDEL-BFP+PDLP1-mCherry	1	12125	6531	23406	10844	8875	5250	11171.8	5406	3500	6469	5062	5625	13375	7531	11938	6500	6625	6031	12344	7533.83	1.48289
	2	10019	8885	14519	11192	8538	20962	12352.5	18846	8192	7346	13942	18308	7269	10596	12423	15481	6731	10212	17942	12274	1.0064
	3	8562	8613	7525	15287	9400	4525	8985.33	11400	19688	11250	7850	12200	17075	17988	17788	18525	11400	10963	15363	14290.8	0.628748
	4	7206	11237	6928	8835	8309	5722	8039.5	21113	9227	17155	7134	4124	4536	3979	8103	4464	11619	10825	9856	9344.58	0.860338
	5	7555	6384	4911	8712	7281	9507	7391.67	17849	8849	17144	4863	5527	6911	5432	8110	7911	3719	3466	3397	7764.83	0.951941
	6	15923	18712	13885	11327	15558	15769	15195.7	13923	7846	18077	12308	17692	19173	26942	11327	15865	18096	9308	18923	15790	0.96236
	7	32865	20595	24865	31216	9838	22000	23563.2	31081	22541	18135	26027	26676	40973	21676	23162	24297	6297	6622	30189	23139.7	1.0183
	8	11680	18031	21093	18402	6536	7959	13950.2	11845	11784	6897	9557	23010	15247	21175	29371	19701	20649	15835	15536	16717.2	0.834477
	9	12462	9000	16144	18798	14769	19433	15101	12212	12394	9846	12221	13731	8913	13413	7981	7144	21490	20212	17115	13056	1.15663
	10	89670	15518	31482	32893	34455	25777	38299.2	26241	22607	31045	58759	45652	37223	31116	85009	47420	47241	37536	38009	42321.5	0.904958
	11	45500	33083	50700	41967	41600	52433	44213.8	38550	57650	47650	65717	63133	54417	65350	43967	35150	43683	39367	40500	49594.5	0.891507
	12	33838	43865	54216	50054	28270	53595	43973	34568	40757	51135	63649	34946	43027	76486	57054	56054	46135	42081	63351	50770.2	0.866117
	13	33333	16406	15696	16493	16551	10478	18159.5	17101	19710	13333	40580	22580	11362	16087	21957	11406	36797	13435	9855	19516.9	0.930449
	14	19691	11948	12196	11670	16443	16928	14812.7	23753	14052	19392	17536	12804	14711	11835	12763	11381	13165	19608	20021	15918.4	0.930536
	15	14673	15654	17490	7702	18317	30529	17394.2	13404	14471	9885	22365	22587	15808	17356	22740	13721	18471	21760	28029	18383.1	0.946205
	16	46884	43652	22203	27087	28768	27217	32635.2	20406	22797	33391	41522	44957	24000	23029	25435	25725	20594	39217	28696	29147.4	1.11966
	17	62577	59654	24712	24558	19250	32058	37134.8	36000	21058	19712	31827	42923	57692	50731	29442	21635	27135	19577	23788	31793.3	1.16801
	18	91698	41953	33012	26884	55698	41291	48422.7	45884	43256	44628	27209	56686	43465	24081	61128	39628	43314	40721	39733	42477.8	1.13995
	19	70671	59925	33151	42795	27404	30562	44084.7	28890	37158	40418	60726	41123	56411	47815	47952	50425	45534	44568	55397	46368.1	0.950755
	20	19850	20867	28333	46333	23600	52017	31833.3	42250	48683	47467	46750	39767	16300	28750	18717	29617	29367	14150	22100	31993.2	0.995004
	21	12072	19826	2304	4565	51304	26681	19458.7	46594	42478	24710	30333	19304	17609	13826	8652	14841	12928	27913	14942	22844.2	0.8518
	22	31647	35294	36559	27882	42206	42912	36083.3	79059	88265	39676	32235	69176	101853	73176	92471	29471	45412	46353	30176	60610.2	0.595334
	23	53942	187159	102043	229087	129391	148580	141700	149667	142203	103681	46768	56942	73522	100667	51217	99522	86362	114058	96812	93451.8	1.51629
	24	60686	37257	42714	77971	36300	27257	47030.8	28486	26529	42229	22600	67329	88143	98371	68429	119029	67657	63614	36614	60752.5	0.774138
	25	48808	96885	35798	47000	42500	65817	56134.7	37615	27423	60644	40144	59894	65981	78625	66663	66740	48692	84538	34481	55953.3	1.00324
MCTP3-GFP+PDCB1-mCherry	1	137167	96233	196733	55950	141467	129533	126180	147883	209783	15667	30550	35517	12583	16700	11467	8600	21083	69117	17367	49693.1	2.5392
	2	142633	129217	76017	76650	182883	103833	118539	19383	44783	33600	239967	129817	50383	24550	107950	117433	71083	83150	107950	85837.4	1.38097
	3	227014	154942	146696	181913	121754	14797	141186	247101	26116	16710	12957	22174	122130	164710	135464	29449	90580	15725	19493	75217.4	1.87704
	4	222486	217514	150622	197811	197405	147135	188829	105973	135811	54676	43000	89324	134676	84730	136108	69081	73162	58486	28514	84461.8	2.23567
	5	55400	64683	85300	40117	71600	51517	61436.2	64783	14017	18933	51400	50733	36767	11933	16950	26650	27850	33250	47217	33373.6	1.84086
	6	93045	146023	131318	150386	79705	21977	103742	88068	77023	34977	43955	28455	72386	6841	66568	43523	62159	131773	77841	61130.8	1.69706
	7	160	229762	148714	187619	183524	145286	149178	71333	57190	27762	140381	41857	30190	141667	114381	19286	21190	3095	27762	58007.8	2.57168
	8	112405	99514	74568	79865	88595	103054	93000.2	39757	29000	36676	45108	67000	148486	97351	44946	46162	52189	72865	35946	59623.8	1.55978
	9	219327	208231	66231	156077	83019	91096	137330	47173	161769	70231	48942	42558	34481	8269	35769	31442	28500	20712	44442	47857.3	2.86957
	10	137545	216318	194250	21818	166795	118409	142522	47727	63977	39409	155955	51477	80000	58932	89500	123023	25273	69045	37750	70172.3	2.03104
	11	107808	61192	72288	86500	174231	190462	115414	136981	62096	76462	58923	89173	175923	209462	25288	26231	29462	26846	42192	79919.9	1.44411
	12	217500	209688	255000	255000	252406	253844	240573	240031	252156	62281	58000	161188	61000	166156	24312	39000	153531	77281	72562	113958	2.11106
	13	163688	165688	170000	234156	162875	234375	188464	76406	55406	170656	155250	84438	79250	174938	45531	79406	12875	107625	79688	93455.8	2.01661
	14	208143	237571	236238	155762	187143	205381	205040	20143	207048	89952	85667	189810	76238	93048	52429	71524	57667	211667	37190	99365.2	2.06349
	15	198703	212189	253568	215946	142081	109514	188667	55784	52946	116973	178892	21838	162297	35054	31162	82216	117838	71919	232622	96628.4	1.9525
	16	171308	135058	164942	90788	108596	78385	124846	55731	45442	21058	16981	11596	122731	27885	82135	26885	16519	10635	55308	41075.5	3.03943
	17	219906	192875	173188	216406	241688	24188	178042	7875	11250	134625	69438	83000	182688	13469	17844	86125	125094	39094	42562	67755.3	2.62772
	18	192219	156125	231469	199375	190375	214844	197401	83094	117594	113125	33375	27031	156625	98500	21000	110219	49562	106438	17000	77796.9	2.53739
	19	189750	181385	75077	180385	135288	206654	161423	114231	73808	13135	122250	80269	72058	45423	28673	41654	31288	59269	68154	62517.7	2.58204
	20	225562	235281	223406	237625	165875	132719	203411	74406	98562	133375	54312	142125	59969	218469	139750	52469	60562	90688	90781	101289	2.00823
	21	238125	100688	239000	253188	254125	201500	214438	115219	76094	19531	60219	78125	123500	103469	147062	77656	78500	16656	39344	77947.9	2.75104
	22	193154	252788	219538	255000	251654	195346	227913	203615	35288	63500	111288	99135	120981	125885	76865	254019	191135	174423	63827	126663	1.79936
	23	235417	168783	142183	79817	212067	52083	148392	16383	48700	16567	144050	50767	73017	74933	110200	7633	13100	53433	71917	56725	2.61598

## Sheet: E_Figure. 1h
Arabidopsis roots
pUBQ10-PDLP1-mCherry/pDWF4-DWF4-GFP
root-cell	PD ROI					mean	PM ROI					mean	PD/PM
1-1	25.288	29.885	31.404	35.365	28.923	30.173	26.846	27.635	31	33.269	35.365	30.823	0.978912
1-2	12.168	19.445	21.394	19.927	15.577	17.7022	21.197	16.321	15.343	25.526	24.146	20.5066	0.863244
1-3	14.243	14.27	15.297	12.378	13.514	13.9404	15.514	13.649	12.216	13.351	14.378	13.8216	1.0086
1-4	12.812	16.087	18.438	18.6	21.712	17.5298	17.262	15.7	15.363	23.4	21.75	18.695	0.937673
1-5	28.117	21.917	23.533	23.033	17.267	22.7734	13.883	14.85	14.017	17.517	28.117	17.6768	1.28832
2-1	25.162	23.135	20.297	18.703	22.811	22.0216	23.081	20.757	22.676	22.622	28.865	23.6002	0.933111
2-2	23.325	15.075	22.575	24.375	24.788	22.0276	24.562	25.688	35.325	33.575	25.925	29.015	0.75918
2-3	21.275	19.014	16.319	16.449	15.58	17.7274	17.928	18.319	17.377	19.522	20.623	18.7538	0.94527
2-4	36.522	34.377	15.783	21.058	26.348	26.8176	25.348	35.116	26.217	35.13	31.246	30.6114	0.876066
2-5	15.638	17.362	17.406	16.29	15.072	16.3536	18.072	20.913	20.116	19.725	20.971	19.9594	0.819343
2-6	14.5	11.45	15.983	17.633	16.417	15.1966	15.6	16.733	14.383	13.583	12.833	14.6264	1.03898
3-1	16.586	17.814	12.329	14.986	15.086	15.3602	15.929	17.286	13.357	13.3	18.929	15.7602	0.97462
3-2	11.942	13.536	16.116	14.304	19.841	15.1478	13.739	11.841	11.29	27.362	10.87	15.0204	1.00848
3-3	17.971	21.067	21.673	20.298	11.654	18.5326	12.077	14.817	17.788	21	21.029	17.3422	1.06864
3-4	30.145	28.71	30.841	30.826	31.377	30.3798	35.362	42.203	25.623	32.594	33.913	33.939	0.895129
3-5	20.523	17.659	20.068	27.841	25.409	22.3	27.318	27.909	21.477	14.568	21.409	22.5362	0.989519
4-1	15.743	18.314	16.971	14.643	14.957	16.1256	14.943	16.043	15.171	13.3	14.386	14.7686	1.09188
4-2	14.768	17.913	20.116	13.884	17.565	16.8492	18.406	20.232	21.232	21.13	21.116	20.4232	0.825003
4-3	16.547	17.465	17.744	13.744	14.407	15.9814	22.186	17.535	16.826	17.919	13.93	17.6792	0.903966
4-4	17.607	17.455	14.304	14.768	16.679	16.1626	15.812	12.509	17.607	17.33	16.339	15.9194	1.01528
4-5	12.808	16.923	17.923	16.596	16.654	16.1808	17.962	19.115	16.654	15.712	13.731	16.6348	0.972708
pUBQ10-PDLP1-mCherry/pROT3-ROT3-GFP
root-cell	PD ROI					mean	PM ROI					mean	PD/PM
1-1	11.977	15.907	8.535	10.593	14.593	12.321	13.465	10.209	13.733	15.814	12.907	13.2256	0.931602
1-2	20.214	15.057	20.88	19.833	17.818	18.7604	18.266	17.01	18.13	18.922	14.979	17.4614	1.07439
1-3	9.953	11.023	10.64	10.523	8.36	10.0998	9.163	9.814	15.64	14.36	8.5	11.4954	0.878595
2-1	16.286	17.348	22.857	16.795	18.107	18.2786	18.884	18.509	18.071	14.973	18.527	17.7928	1.0273
2-2	13.871	13.557	15.914	13.071	15.114	14.3054	13.371	15.443	17.957	16.743	13.486	15.4	0.928922
2-3	8.865	9.981	8.99	11.933	14.317	10.8172	11.673	15.144	15.913	14.856	6.721	12.8614	0.841059
3-1	7.825	8.66	11.01	13.113	9.392	10	11.258	10.206	7.103	11.289	8.959	9.763	1.02428
3-2	8.162	8.27	8.811	11.432	11.189	9.5728	10.243	10.757	10.811	7.784	8.135	9.546	1.00281
3-3	11.007	10.966	11.527	10.384	9.486	10.674	9.699	8.993	11.39	9.911	11.233	10.2452	1.04185
4-1	13.734	13.042	7.406	8	10.339	10.5042	14.724	9.969	11.51	13.146	9.286	11.727	0.895728
4-2	11.25	15.106	10.894	16.49	15.663	13.8806	17.019	10.99	12.202	14.01	16.413	14.1268	0.982572
5-1	8.265	10.588	8.522	7.574	9.956	8.981	7.169	7.515	6.985	8.162	6.949	7.356	1.22091
5-2	8.86	8.953	7.535	9.023	7.698	8.4138	8.43	8.512	8.581	8.523	7.151	8.2394	1.02117
5-3	8.659	10.455	11.318	9.159	8.705	9.6592	9.045	8.864	9.25	10.909	12.409	10.0954	0.956792
6-1	17.174	16.279	18.581	18.488	19.581	18.0206	18.058	17.07	18.919	14.86	17.081	17.1976	1.04786
6-2	12.933	13.05	12.783	16.367	18.9	14.8066	24.1	24.683	12.55	11.083	14.033	17.2898	0.856378
6-3	14.892	21.819	22.717	16.837	19.386	19.1302	17.946	17.235	18.789	23.38	23.163	20.1026	0.951628
6-4	18.014	16.071	22.686	18.071	11.6	17.2884	18.714	18.471	20.329	14.543	16.286	17.6686	0.978482
7-1	20.923	21.346	22.327	20.115	24.615	21.8652	23.673	22.928	18.005	20.279	22.75	21.527	1.01571
7-2	16.6	14.771	15.871	18.471	18.7	16.8826	20.257	18.714	19.329	15.957	21.729	19.1972	0.87943
7-3	11.705	14.679	13.536	13.464	12.321	13.141	13	10.161	12.152	16.188	14.348	13.1698	0.997813
