# Supplementary material for: Plasmodesmata mediate cell-to-cell transport of brassinosteroid hormones
Source: Nat Chem Biol. Author manuscript; Available in PMC 2024 May 1. (PMC10729306; doi:10.1038/s41589-023-01346-x)
Supplement: Source Data Extended Data Fig. 2 Statistical source data [file NIHMS1948439-supplement-Source_Data_Extended_Data_Fig__2__Statistical_source_data.xlsx]

## Sheet: E_Figure. 2a
Root meristem cell length					Two-way analysis of variance (ANOVA) and Šídák's multiple comparisons test
Col-0 DMSO	Col-0 EST	pEN7:icals3m DMSO	pEN7:icals3m EST		Table Analyzed	Root meristem cell length						Compare each cell mean with the other cell mean in that row
8.226	8.186	9.688	5.51
8.238	9.278	10.213	5.356		Two-way ANOVA	Ordinary						Number of families	1
9.839	9.346	7.087	9.531		Alpha	0.05						Number of comparisons per family	2
8.489	9.763	6.13	5.468									Alpha	0.05
5.369	8.022	6.365	5.603		Source of Variation	% of total variation	P value	P value summary	Significant?
5.272	6.885	6.502	5.485		Interaction	2.781	<0,0001	****	Yes			Šídák's multiple comparisons test	Predicted (LS) mean diff,	95,00% CI of diff,	Below threshold?	Summary	Adjusted P Value
5.584	6.026	5.988	5.468		Genotype	0.2081	0.108	ns	No
5.248	7.024	5.843	5.468		Treatment	0.7141	0.0029	**	Yes			DMSO - EST
5.504	8.417	6.999	4.753									Col-0	-0.2781	-0,6104 to 0,05424	No	ns	0.1187
6.572	7.568	6.079	8.417		ANOVA table	SS (Type III)	DF	MS	F (DFn, DFd)	P value		EN7-icasl3m	0.8493	0,5774 to 1,121	Yes	****	<0,0001
5.296	8.818	9.053	8.787		Interaction	90.97	1	90.97	F (1, 1188) = 34,57	P<0,0001
4.787	8.569	8.473	8.629		Genotype	6.808	1	6.808	F (1, 1188) = 2,587	P=0,1080
8.447	8.298	7.38	4.067		Treatment	23.36	1	23.36	F (1, 1188) = 8,876	P=0,0029		Test details	Predicted (LS) mean 1	Predicted (LS) mean 2	Predicted (LS) mean diff,	SE of diff,	N1	N2	t	DF
7.733	7.012	7.38	4.544		Residual	3126	1188	2.631
8.473	6.997	7.398	5.934									DMSO - EST
8.993	6.903	6.366	5.603		Difference between column means							Col-0	7.093	7.371	-0.2781	0.1484	238	240	1.874	1188
6.551	9.692	6.984	5.254		Predicted (LS) mean of DMSO	7.298						EN7-icasl3m	7.502	6.653	0.8493	0.1214	357	357	6.995	1188
5.896	7.423	7.381	4.067		Predicted (LS) mean of EST	7.012
5.796	7.66	8.209	9.342		Difference between predicted means	0.2856
6.436	6.691	8.629	6.6		SE of difference	0.09587
8.567	8.402	6.571	7.267		95% CI of difference	0,09753 to 0,4737
7.629	6.997	7.064	5.815
9.856	8.735	6.055	5.722		Difference between row means
5.094	9.293	9.286	5.208		Predicted (LS) mean of Col-0	7.232
6.151	9.205	6.945	6.466		Predicted (LS) mean of EN7-icasl3m	7.078
5.611	8.921	8.038	6.44		Difference between predicted means	0.1542
6.305	7.141	7.064	6.028		SE of difference	0.09587
7.41	5.582	7.338	6.299		95% CI of difference	-0,03388 to 0,3423
7.606	4.366	7.277	4.997
7.505	4.729	7.11	6.055		Interaction CI
6.316	4.576	6.945	5.965		Mean diff, A1 - B1	-0.2781
7.307	4.602	4.481	6.267		Mean diff, A2 - B2	0.8493
6.65	4.729	5.783	6.845		(A1 -B1) - (A2 - B2)	-1.127
7.92	4.763	5.046	6.003		95% CI of difference	-1,504 to -0,7512
7.236	4.852	4.707	5.631		(B1 - A1) - (B2 - A2)	1.127
5.059	8.762	4.607	7.305		95% CI of difference	0,7512 to 1,504
5.911	8.343	4.333	6.258
5.543	4.319	9.488	6.13		Data summary
5.485	3.571	7.338	5.603		Number of columns (Treatment)	2
5.57	9.133	6.685	8.732		Number of rows (Genotype)	2
7.291	8.489	7.167	6.286		Number of values	1192
10.818	8.407	10.79	5.251
8.106	5.617	7.02	9.304
6.449	5.173	6.373	8.744
9.26	9.951	9.071	8.218
8.937	7.454	8.883	8.586
5.811	6.6	9.118	9.174
6.071	6.646	8.453	8.035
6.138	7.587	10.651	9.037
5.094	7.012	9.026	4.087
5.145	7.72	11.215	3.882
6.334	7.116	9.415	9.349
4.814	7.726	12.045	8.755
4.927	7.178	10.188	4.607
6.509	5.682	9.18	5.046
5.426	7.093	9.071	4.814
6.049	7.191	9.854	5.712
5.584	8.9	9.763	5.597
5.722	8.146	10.188	6.058
5.485	7.606	10.315	5.99
8.917	6.65	7.14	8.793
9.821	6.812	7.57	8.563
11.506	9.66	10.005	8.593
7.158	9.749	9.48	8.431
6.148	7.477	9.012	8.816
6.784	7.529	8.53	5.622
5.655	7.477	8.956	6.148
5.772	7.322	7.902	9.898
5.608	8.074	5.794	6.449
9.037	7.767	5.208	4.357
8.343	7.431	5.122	9.898
8.285	6.388	4.965	6.26
7.226	4.753	5.166	5.963
4.426	6.049	5.086	5.597
4.2	8.489	6.386	5.145
8.073	6.838	5.841	6.682
9.458	7.814	6.309	6.95
9.365	7.998	7.14	6.709
8.321	7.792	7.946	7.133
8.012	8.489	6.88	7.158
6.608	7.443	7.72	6.305
9.227	7.061	8.164	6.286
9.531	8.089	7.923	6.138
7.191	7.235	7.636	7.725
7.733	8.826	9.031	6.27
8.51	7.946	9.337	7.508
8.936	7.778	9.149	6.889
6.124	6.931	8.808	6.945
5.668	7.569	8.808	6.439
5.712	6.639	8.151	5.772
5.843	7.708	7.191	5.884
5.543	6.994	6.778	5.963
5.815	8.278	6.44	4.985
4.633	7.224	6.905	5.434
5.998	9.503	7.311	5.415
6.323	7.662	6.838	5.415
5.754	7.426	7.177	5.058
6.426	7.278	7.311	6.959
4.366	8.564	7.305	7.41
5.059	7.638	6.634	7.788
8.904	8.36	5.226	7.82
7.178	7.706	6.722	7.606
6.88	5.603	7.244	9.386
8.259	5.796	8.425	6.933
9.506	5.921	6.058	8.884
	7.479	10.387	8.276
6.422	6.973	8.489	7.92
5.47	7.056	8.547	6.551
6.208	7.14	8.826	6.764
6.301	8.734	7.814	6.639
5.849	7.992	7.108	7.495
5.553	8.231	6.634	6.764
5.324	6.853	6.639	9.098
6.134	8.826	5.281	7.618
5.651	8.396	7.38	8.991
8.281	8.817	7.244	8.137
9.342	7.998	6.241	8.991
5.166	6.359	7.381	8.137
9.095	7.851	7.446	8.462
7.515	6.136	7.792	7.92
7.925	7.212	8.472	8.179
6.885	7.446	9.224	5.888
4.924	9.071	7.957	5.332
5.784	9.026	3.576	5.248
6.636	6.045	6.701	5.754
6.88	5.178	5.143	7.72
5.356	6.27	6.548	6.838
	5.815	5.103	6.572
6.549	4.704	6.371	6.885
7.85	4.854	5.646	7.732
7.501	6.64	9.381	7.851
8.605	5.753	8.761	8.395
7.568	9.244	7.865	6.759
5.127	8.297	7.649	8.325
5.532	7.936	5.068	7.854
5.311	8.376	5.091	9.068
5.079	7.235	8.904	8.482
5.282	7.108	9.63	5.712
4.239	7.946	9.426	8.336
4.861	6.497	8.479	5.754
5.957	6.723	6.461	7.421
6.655	8.36	10.291	10.02
5.754	8.676	10.727	7.277
5.077	6.359	8.846	5.298
5.764	4.818	8.038	6.424
5.039	4.4	9.071	5.894
9.622	5.754	8.965	6.639
9.444	4.846	7.235	5.923
6.933	8.456	6.337	6.212
7.686	4.604	6.337	5.566
8.807	4.067	6.337	6.436
6.803	4.714	5.542	6.001
7.349	5.142	5.49	6.566
8.482	6.147	4.481	6.351
9.709	5.674	5.509	6.931
7.448	8.723	5.046	6.424
7.66	4.751	5.046	5.638
7.236	5.248	4.997	6.143
7.52	8.473	5.013	8.42
9.363	5.032	5.894	7.708
6.959	6.286	6.709	4.596
5.712	7.443	6.487	5.619
7.291	8.173	5.683	7.78
7.136	10.497	6.808	7.405
8.431	8.146	5.24	4.729
7.141	9.082	6.829	4.827
8.173	9.873	4.611	4.5
7.313	5.716	5.328	3.906
4.646	4.827	6.449	3.218
5.542	6.426	8.958	3.853
8.587	4.965	8.629	7.636
8.67	6.241	8.057	3.996
4.329	6.212	10.177	3.645
3.996	6.049	7.454	4.714
4.187	4.633	9.412	3.748
4.287	8.605	5.013	5.032
8.676	8.248	5.426	5.246
6.863	7.178	5.077	7.832
6.751	7.116	5.619	3.973
4.997	6.53	8.259	4.942
6.357	9.238	11.217	4.642
7.871	9.342	7.277	3.638
11.656	8.271	6.95	4.257
5.317	7.718	9.639	5.939
5.524	6.722	9.037	5.363
8.164	7.65	9.571	6.266
7.154	6.299	9.209	6.959
6.918	8.074	4.997	8.151
5.794	7.66	4.958	7.367
7.674	8.537	5.415	9.387
6.466	8.749	5.957	8.151
7.423	9.386	5.823	8.625
6.718	8.942	5.349	8.622
10.574	8.44	10.16	8.763
9.759	8.205	9.351	7.557
9.613	9.114	9.326	5.572
8.327	8.859	10.027	5.631
10.764	9.195	9.45	9.647
9.222	8.905	5.794	9.284
12.119	11.007	6.13	9.608
6.827	10.364	8.113	5.328
10.472	11.754	5.502	4.852
6.945	8.058	6.655	5.374
5.948	8.058	6.092	8.321
7.037	7.421	5.369	7.597
6.757	6.709	5.228	8.889
7.087	8.215	5.458	7.28
6.917	8.468	9.41	5.708
6.521	9.073	9.346	4.827
7.244	8.13	9.003	5.485
6.028	5.764	7.867	4.965
5.688	5.485	8.732	5.468
9.209	10.439	7.686	5.254
10.16	6.003	9.218	4.5
8.489	4.621	8.074	4.281
11.576	9.488	8.396	7.392
9.41	9.763	8.468	6.965
9.621	9.322	7.024	7.932
10.101	6.885	7.587	7.492
7.529	6.785	8.281	6.241
7.704	6.66	8.235	7.964
9.861	7.902	6.301	11.394
5.756	8.956	5.89	6.521
5.543	8.658	5.146	6.917
5.464	7.946	5.248	6.905
5.816	7.832	5.402	6.028
7.775	8.373	6.382	7.785
7.662	8.179	6.086	7.92
6.881	8.147	7.205	8.734
7.373	7.718	6.639	7.116
8.547	8.062	7.171	4.621
7.495	6.028	6.999	5.551
7.66	6.212	6.565	10.254
7.386	6.299	6.218	5.352
7.541	7.52	7.391	5.557
8.248	5.998	6.781	10.119
7.241	5.784	5.926	9.95
8.563	5.843	5.44	9.689
9.583	5.582	8.8	7.012
9.512	6.85	7.946	6.089
		7.478	5.619
		9.284	6.83
		10.141	8.192
		5.683	8.956
		5.542	7.992
		8.563	7.305
		6.266	6.359
		6.959	8.373
		6.657	7.492
		7.404	7.606
		6.266	8.146
		7.212	6.88
		6.829	5.934
		10.788	6.426
		10.109	6.691
		9.297	5.468
		8.304	6.213
		10.38	6.208
		8.846	5.815
		12.192	6.426
		10.291	7.6
		7.467	6.055
		6.382	6.138
		7.153	6.424
		6.266	7.28
		6.321	7.291
		8.106	7.997
		6.639	8.582
		6.639	8.136
		7.158	5.894
		5.597	4.426
		4.513	5.853
		10.109	4.729
		9.297	5.282
		7.587	4.928
		11.215	9.939
		8.688	5.375
		8.304	5.815
		9.709	5.155
		8.394	4.949
		7.167	6.364
		10.607	5.851
		5.867	6.424
		5.263	5.356
		5.611	6.603
		4.927	8.079
		7.788	6.655
		6.334	6.208
		6.102	5.933
		7.41	6.228
		7.894	5.801
		6.829	6.241
		7.346	5.772
		7.706	4.871
		8.235	8.101
		8.638	8.154
		7.28	8.231
		7.158	8.054
		8.716	7.301
		8.707	6.863
		9.205	6.487
		10.535	10.219
		5.853	6.217
		4.886	5.825
		5.282	7.443
		5.208	8.508
		6.874	10.02
		5.328	8.363
		6.461	5.688
		4.852	4.334
		5.013	5.884
		5.423	3.981
		5.43	4.744
		4.997	4.197
		8.735	4.836
		7.861	4.652
		8.421	5.348
		7.712	5.145
		7.881	4.656
		9.391	5.1
		8.688	8.336
		8.8	9.704
		8.038	9.858
		7.629	8.136
		5.994	7.235
		6.745	8.136
		5.013	7.764
		7.067	5.166
		6.281	4.156
		7.569	8.411
		7.353	8.568
		8.421	7.988
		8.431	4.912
		9.348	5.281
		9.207	5.166
		9.277	5.584
		9.919	4.452
		8.637	4.997
		6.365	4.544
		5.633	4.156
		7.067	6.509
		6.359	6.709
		9.527	7.136
		9.718	6.889
		8.137	7.79
		6.667	9.69
		11.025	10.389
		9.849	3.705
		10.396	4.646
		10.919	9.408
		9.215	4.036
		9.718	5.374
		9.317	5.138
		9.642	4.481
		11.125	5.013
		10.083	4.426
		8.325	9.873

## Sheet: E_Figure. 2b
					Two-way analysis of variance (ANOVA) and Šídák's multiple comparisons test
Root diameter					Table Analyzed	root meristem diameter						Compare each cell mean with the other cell mean in that row
Col-0 DMSO	Col-0 EST	pEN7:icals3m DMSO	pEN7:icals3m EST
111.289	116.857	104.888	114.388		Two-way ANOVA	Ordinary						Number of families	1
108.035	119.882	102.437	98.082		Alpha	0.05						Number of comparisons per family	2
116.261	117.057	98.582	102.755									Alpha	0.05
116.801	113.309	101.205	112.193		Source of Variation	% of total variation	P value	P value summary	Significant?
110.457	110.422	101.453	101.616		Interaction	2.593	0.0444	*	Yes			Šídák's multiple comparisons test	Predicted (LS) mean diff,	95,00% CI of diff,	Below threshold?	Summary	Adjusted P Value
111.409	106.575	105.066	105.69		Row Factor	31.48	<0,0001	****	Yes
108.204	103.443	98.757	100.367		Column Factor	0.9554	0.2195	ns	No			DMSO - EST
116.331	113.782	104.519	103.535									Col-0	0.6502	-2,026 to 3,327	No	ns	0.8257
114.311	106.813	101.041	108.493		ANOVA table	SS (Type III)	DF	MS	F (DFn, DFd)	P value		EN7-icals3m	-2.658	-5,198 to -0,1184	Yes	*	0.0384
116.371	109.176	107.251	108.388		Interaction	70.02	1	70.02	F (1, 101) = 4,144	P=0,0444
106.357	110.749	100.264	107.903		Row Factor	849.9	1	849.9	F (1, 101) = 50,30	P<0,0001
106.566	109.274	109.898	105.434		Column Factor	25.79	1	25.79	F (1, 101) = 1,527	P=0,2195		Test details	Predicted (LS) mean 1	Predicted (LS) mean 2	Predicted (LS) mean diff,	SE of diff,	N1	N2	t	DF
107.491	112.885	104.668	103.447		Residual	1707	101	16.9
118.262	116.275	101.812	111.561									DMSO - EST
111.984	108.685	108.37	98.095		Difference between column means							Col-0	111.6	110.9	0.6502	1.179	31	20	0.5515	101
111.978	107.537	113.954	114.379		Predicted (LS) mean of DMSO	107.9						EN7-icals3m	104.2	106.8	-2.658	1.119	27	27	2.376	101
107.583	109.839	99.625	110.295		Predicted (LS) mean of EST	108.9
110.67	110.195	104.053	111.488		Difference between predicted means	-1.004
105.134	109.268	105.36	104.257		SE of difference	0.8127
111.92	106.822	103.4	112.051		95% CI of difference	-2,616 to 0,6080
113.127		102.843	107.927
113.234		100.816	105.94		Difference between row means
113.369		112.703	109.465		Predicted (LS) mean of Col-0	111.3
110.952		107.209	105.36		Predicted (LS) mean of EN7-icals3m	105.5
113.369		97.268	105.431		Difference between predicted means	5.763
108.826		106.014	103.639		SE of difference	0.8127
111.234		109.268	112.318		95% CI of difference	4,151 to 7,375
113.854
109.104					Interaction CI
115.623					Mean diff, A1 - B1	0.6502
109.259					Mean diff, A2 - B2	-2.658
					(A1 -B1) - (A2 - B2)	3.308
					95% CI of difference	0,08427 to 6,533
					(B1 - A1) - (B2 - A2)	-3.308
					95% CI of difference	-6,533 to -0,08427
					Data summary
					Number of columns (Column Factor)	2
					Number of rows (Row Factor)	2
					Number of values	105

## Sheet: E_Figure. 2e
pCPD:CPD-GFP/cpd	pCPD:PDLP5-BFP/pCPD:CPD-GFP/cpd	pSCR:CPD-mCherry/cpd	pCPD:PDLP5-BFP/pSCR:CPD-mCherry/cpd
0.244	1	0.285	0.974
0.233	1	0.317	0.92
0.26	0.97	0.297	0.99

## Sheet: E_Figure. 2g
Primary root length
pCPD-CPD-GFP/cpd	pCPD-PDLP5-BFP/pCPD-CPD-GFP/cpd #15	pSCR-CPD-mCherry/cpd	pCDP-PDLP5-BFP/pSCR-CPD-mCherry/cpd T2-14	pCPD-CPD-GFP/cpd	pCPD-PDLP5-BFP/pCPD-CPD-GFP/cpd #5	pSCR-CPD-mCherry/cpd	pCDP-PDLP5-BFP/pSCR-CPD-mCherry/cpd T2-12			one-way analysis of variance (ANOVA) and Tukey's multiple comparison tests.
18.615	11.532	13.251	12.41	17.825	9.162	14.399	13.525			Table Analyzed	Data 9						Number of families	1
14.447	16.422	14.527	15.767	15.248	9.637	11.599	15.11			Data sets analyzed	A-D						Number of comparisons per family	6
13.987	8.237	12.806	14.367	13.361	12.553	16.403	13.829										Alpha	0.05
19.319	9.325	15.897	11.084	13.107	8.808	11.327	14.472			ANOVA summary
13.503	10.042	12.306	13.592	16.181	12.437	15.132	13.129			F	34.7						Tukey's multiple comparisons test	Mean Diff,	95,00% CI of diff,	Below threshold?	Summary	Adjusted P Value
13.601	13.738	13.066	12.483	13.994	12.269	11.888	11.147			P value	<0,0001						pCPD:CPD-GFP/cpd vs. pCPD-PDLP5-BFP/pCPD-CPD-GFP/cpd #15	4.709	3,085 to 6,333	Yes	****	<0,0001	A-B
23.129	9.42	14.01	13.043	17.944	12.443	15.476	14.598			P value summary	****						pCPD:CPD-GFP/cpd vs. pSCR:CPD-mCherry/cpd	-0.6958	-2,387 to 0,9956	No	ns	0.7046	A-C
14.809	9.287	14.377	14.808	16.07	9.079	12.882	10.962			Significant diff. among means (P < 0.05)?	Yes						pCPD:CPD-GFP/cpd vs. pCDP-PDLP5-BFP/pSCR-CPD-mCherry/cpd T2-14	1.395	-0,2528 to 3,043	No	ns	0.1267	A-D
15.193	10.464	15.25	11.972	17.522	12.213	12.822	10.579			R squared	0.5336						pCPD-PDLP5-BFP/pCPD-CPD-GFP/cpd #15 vs. pSCR:CPD-mCherry/cpd	-5.405	-6,917 to -3,892	Yes	****	<0,0001	B-C
12.125	7.219	14.163	16.416	14.216	8.041	16.215	12.706										pCPD-PDLP5-BFP/pCPD-CPD-GFP/cpd #15 vs. pCDP-PDLP5-BFP/pSCR-CPD-mCherry/cpd T2-14	-3.314	-4,778 to -1,850	Yes	****	<0,0001	B-D
15.148	9.909	15.52	14.161	13.423	9.778	12.02	10.678			Brown-Forsythe test							pSCR:CPD-mCherry/cpd vs. pCDP-PDLP5-BFP/pSCR-CPD-mCherry/cpd T2-14	2.091	0,5524 to 3,629	Yes	**	0.0033	C-D
10.981	13.583	15.998	14.274	13.491	9.092	12.191	14.446			F (DFn, DFd)	2,494 (3, 91)
15.06	9.428	15.018	13.624	15.866	12.418	14.173	13.286			P value	0.0649						Test details	Mean 1	Mean 2	Mean Diff,	SE of diff,	n1	n2	q	DF
18.563	11.939	14.555	13.507	14.053	13.173	13.963	12.517			P value summary	ns						pCPD:CPD-GFP/cpd vs. pCPD-PDLP5-BFP/pCPD-CPD-GFP/cpd #15	15.52	10.81	4.709	0.6204	18	28	10.73	91
12.901	11.08	19.077	14.709	15.35	8.873	14.967	12.637			Are SDs significantly different (P < 0.05)?	No						pCPD:CPD-GFP/cpd vs. pSCR:CPD-mCherry/cpd	15.52	16.22	-0.6958	0.6463	18	23	1.523	91
17.031	8.84	16.017	15.937	16.415	9.42	12.651	14.017										pCPD:CPD-GFP/cpd vs. pCDP-PDLP5-BFP/pSCR-CPD-mCherry/cpd T2-14	15.52	14.13	1.395	0.6297	18	26	3.133	91
14.01	10.138	19.263	12.9	16.634	10.163	12.985	10.002			Bartlett's test							pCPD-PDLP5-BFP/pCPD-CPD-GFP/cpd #15 vs. pSCR:CPD-mCherry/cpd	10.81	16.22	-5.405	0.5779	28	23	13.23	91
17.009	15.187	15.773	14.387	13.386	11.047	14.292	10.708			Bartlett's statistic (corrected)	16.28						pCPD-PDLP5-BFP/pCPD-CPD-GFP/cpd #15 vs. pCDP-PDLP5-BFP/pSCR-CPD-mCherry/cpd T2-14	10.81	14.13	-3.314	0.5593	28	26	8.379	91
	11.379	15.061	12.476	18.505	12.64	14.678	9.989			P value	0.001						pSCR:CPD-mCherry/cpd vs. pCDP-PDLP5-BFP/pSCR-CPD-mCherry/cpd T2-14	16.22	14.13	2.091	0.5878	23	26	5.03	91
	10.891	17.062	14.94	14.922	8.965	15.471	12.604			P value summary	***
	10.919	15.023	16.842	14.939	13.082	10.419	14.236			Are SDs significantly different (P < 0.05)?	Yes
	12.213	10.52	17.939	14.193	9.436	13.474	11.493
	9.692	11.853	12.674	14.859	13.419	14.182	13.132			ANOVA table	SS	DF	MS	F (DFn, DFd)	P value
	10.893	18.767	13.389	14.521	12.104	12.431	10.548			Treatment (between columns)	439.1	3	146.4	F (3, 91) = 34,70	P<0,0001
	9.382	13.46	11.709	15.776	15.031	14.473	13.143			Residual (within columns)	383.8	91	4.217
	9.956	13.68	15.383	15.242	12.524	13.338	10.42			Total	822.8	94
	11.971	13.469		15.557	14.269	12.994	10.182
	9.73			13.924	13.441		9.223			Data summary
				15.434	13.528					Number of treatments (columns)	4
					11.753					Number of values (total)	95
					12.775
					13.336
					8.73
					11.856					Table Analyzed	Data 7						Number of families	1
					11.943					Data sets analyzed	E-H						Number of comparisons per family	6
					12.335												Alpha	0.05
					11.873					ANOVA summary
										F	30.94						Tukey's multiple comparisons test	Mean Diff,	95,00% CI of diff,	Below threshold?	Summary	Adjusted P Value
										P value	<0,0001						pCPD:CPD-GFP/cpd vs. pCPD-PDLP5-BFP/pCPD-CPD-GFP/cpd #5	3.79	2,710 to 4,870	Yes	****	<0,0001	A-B
										P value summary	****						pCPD:CPD-GFP/cpd vs. pSCR:CPD-mCherry/cpd	1.653	0,4889 to 2,817	Yes	**	0.0018	A-C
										Significant diff. among means (P < 0.05)?	Yes						pCPD:CPD-GFP/cpd vs. pCDP-PDLP5-BFP/pSCR-CPD-mCherry/cpd T2-12	2.979	1,825 to 4,132	Yes	****	<0,0001	A-D
										R squared	0.4423						pCPD-PDLP5-BFP/pCPD-CPD-GFP/cpd #5 vs. pSCR:CPD-mCherry/cpd	-2.137	-3,239 to -1,035	Yes	****	<0,0001	B-C
																	pCPD-PDLP5-BFP/pCPD-CPD-GFP/cpd #5 vs. pCDP-PDLP5-BFP/pSCR-CPD-mCherry/cpd T2-12	-0.8115	-1,902 to 0,2790	No	ns	0.2173	B-D
										Brown-Forsythe test							pSCR:CPD-mCherry/cpd vs. pCDP-PDLP5-BFP/pSCR-CPD-mCherry/cpd T2-12	1.325	0,1513 to 2,500	Yes	*	0.0202	C-D
										F (DFn, DFd)	0,8510 (3, 117)
										P value	0.4687						Test details	Mean 1	Mean 2	Mean Diff,	SE of diff,	n1	n2	q	DF
										P value summary	ns						pCPD:CPD-GFP/cpd vs. pCPD-PDLP5-BFP/pCPD-CPD-GFP/cpd #5	15.24	11.45	3.79	0.4142	29	37	12.94	117
										Are SDs significantly different (P < 0.05)?	No						pCPD:CPD-GFP/cpd vs. pSCR:CPD-mCherry/cpd	15.24	13.59	1.653	0.4467	29	27	5.234	117
																	pCPD:CPD-GFP/cpd vs. pCDP-PDLP5-BFP/pSCR-CPD-mCherry/cpd T2-12	15.24	12.26	2.979	0.4425	29	28	9.519	117
										Bartlett's test							pCPD-PDLP5-BFP/pCPD-CPD-GFP/cpd #5 vs. pSCR:CPD-mCherry/cpd	11.45	13.59	-2.137	0.4228	37	27	7.149	117
										Bartlett's statistic (corrected)	2.103						pCPD-PDLP5-BFP/pCPD-CPD-GFP/cpd #5 vs. pCDP-PDLP5-BFP/pSCR-CPD-mCherry/cpd T2-12	11.45	12.26	-0.8115	0.4184	37	28	2.743	117
										P value	0.5512						pSCR:CPD-mCherry/cpd vs. pCDP-PDLP5-BFP/pSCR-CPD-mCherry/cpd T2-12	13.59	12.26	1.325	0.4505	27	28	4.161	117
										P value summary	ns
										Are SDs significantly different (P < 0.05)?	No
										ANOVA table	SS	DF	MS	F (DFn, DFd)	P value
										Treatment (between columns)	258.9	3	86.31	F (3, 117) = 30,94	P<0,0001
										Residual (within columns)	326.4	117	2.79
										Total	585.3	120
										Data summary
										Number of treatments (columns)	4
										Number of values (total)	121

## Sheet: E_Figure. 2h
Root meristem cell length					one-way analysis of variance (ANOVA) and Tukey's multiple comparison tests.
pCPD:CPD-GFP/cpd	pCPD:PDLP5-BFP/pCPD:CPD-GFP/cpd	pSCR:CPD-mCherry/cpd	pCPD:PDLP5-BFP/pSCR:CPD-mCherry/cpd		Table Analyzed	Data 1						Number of families	1
9.706	5.884	7.718	7.894		Data sets analyzed	A-D						Number of comparisons per family	6
6.898	5.582	5.744	9.262									Alpha	0.05
7.685	3.919	5.948	5.155		ANOVA summary
5.236	2.715	6.272	4.993		F	14.23						Tukey's multiple comparisons test	Mean Diff,	95,00% CI of diff,	Below threshold?	Summary	Adjusted P Value
5.597	3	4.874	7.527		P value	<0,0001						pCPD:CPD-GFP/cpd vs. Column B	0.8922	0,5292 to 1,255	Yes	****	<0,0001	A-B
6.318	5.328	4.673	7.336		P value summary	****						pCPD:CPD-GFP/cpd vs. pSCR:CPD-mCherry/cpd	0.3132	-0,03361 to 0,6600	No	ns	0.0933	A-C
5.783	6.337	5.625	7.423		Significant diff. among means (P < 0.05)?	Yes						pCPD:CPD-GFP/cpd vs. Column D	0.24	-0,1068 to 0,5868	No	ns	0.2831	A-D
6.148	6.217	5.754	7.423		R squared	0.04548						Column B vs. pSCR:CPD-mCherry/cpd	-0.579	-0,9347 to -0,2233	Yes	***	0.0002	B-C
5.783	4.366	7.244	7.394									Column B vs. Column D	-0.6522	-1,008 to -0,2965	Yes	****	<0,0001	B-D
5.608	7.11	7.177	7.38		Brown-Forsythe test							pSCR:CPD-mCherry/cpd vs. Column D	-0.07322	-0,4124 to 0,2660	No	ns	0.945	C-D
5.244	4.445	7.177	7.116		F (DFn, DFd)	3,423 (3, 896)
7.702	5.712	5.688	7.178		P value	0.0168						Test details	Mean 1	Mean 2	Mean Diff,	SE of diff,	n1	n2	q	DF
7.949	10.141	7.454	8.396		P value summary	*						pCPD:CPD-GFP/cpd vs. Column B	7.684	6.792	0.8922	0.141	220	200	8.946	896
7.547	6.945	6.5	7.398		Are SDs significantly different (P < 0.05)?	Yes						pCPD:CPD-GFP/cpd vs. pSCR:CPD-mCherry/cpd	7.684	7.371	0.3132	0.1347	220	240	3.287	896
6.746	6.382	5.971	7.767									pCPD:CPD-GFP/cpd vs. Column D	7.684	7.444	0.24	0.1347	220	240	2.519	896
9.044	5.712	6.234	6.969		Bartlett's test							Column B vs. pSCR:CPD-mCherry/cpd	6.792	7.371	-0.579	0.1382	200	240	5.925	896
6.942	5.712	8.697	8.44		Bartlett's statistic (corrected)	8.42						Column B vs. Column D	6.792	7.444	-0.6522	0.1382	200	240	6.674	896
8.376	6.27	8.151	8.44		P value	0.0381						pSCR:CPD-mCherry/cpd vs. Column D	7.371	7.444	-0.07322	0.1318	240	240	0.7857	896
7.185	6.102	8.186	8.205		P value summary	*
5.92	5.263	7.322	9.458		Are SDs significantly different (P < 0.05)?	Yes
8.962	7.597	5.415	6.829
7.608	8.762	6.055	6.048		ANOVA table	SS	DF	MS	F (DFn, DFd)	P value
7.167	8.304	6.479	11.646		Treatment (between columns)	88.96	3	29.65	F (3, 896) = 14,23	P<0,0001
8.681	8.695	6.803	10.945		Residual (within columns)	1867	896	2.084
7.335	7.277	7.328	5.683		Total	1956	899
10.512	8.238	5.423	5.251
8.699	7.446	10.006	6.257		Data summary
8.678	8.005	8.853	5.651		Number of treatments (columns)	4
8.88	7.391	5.43	9.488		Number of values (total)	900
7.478	8.793	5.138	8.477
6.257	7.557	5.263	5.251
5.651	7.511	6.055	5.251
5.453	6.549	8.762	6.862
6.663	7.064	9.012	7.291
5.651	7.912	8.012	6.108
6.058	6.549	6.151	5.263
6.458	5.712	8.962	7.172
6.862	4.319	6.499	7.248
6.058	5.49	6.945	9.501
6.458	7.894	6.781	10.037
9.382	6.023	8.498	6.535
7.492	4.5	8.827	5.948
8.563	5.202	6.334	7.134
9.034	5.998	6.096	6.62
10.303	6.071	6.13	7.278
6.676	5.974	6.001	7.193
6.667	6.021	9.673	7.126
6.969	6.169	7.89	7.217
6.676	7.126	9.426	7.839
6.827	6.689	5.473	7.792
7.907	5.759	5.732	6.978
8.525	5.84	7.158	7.492
8.477	4.532	6.373	8.563
8.629	4.358	7.289	7.792
8.781	9.651	6.878	10.197
7.721	4.781	7.949	8.498
8.785	5.395	7.441	7.659
7.72	7.383	6.893	7.006
7.726	6.138	6.865	10.099
12.572	5.409	10.217	8.285
8.658	8.462	9.585	7.894
7.709	8.022	10.128	7.894
8.456	6.055	5.609	6.688
8.134	7.733	5.458	5.884
8.373	6.359	6.838	7.31
7.077	11.389	5.182	6.458
9.294	7.814	6.594	6.471
7.602	5.306	5.352	5.884
6.213	6.252	6.354	8.075
6.267	6.236	6.572	7.47
6.903	6.537	7.814	7.881
6.667	6.472	8.639	7.881
7.024	6.682	8.298	7.68
5.722	6.272	6.757	8.486
5.254	6.296	9.546	8.515
5.603	5.14	9.839	7.277
8.587	8.961	8.298	7.693
8.8	6.026	9.399	7.669
11.087	6.206	9.692	9.898
9.215	4.564	7.994	7.912
8.297	8.688	7.754	5.449
5.328	6.968	7.167	8.096
7.029	7.712	6.784	8.277
6.874	7.294	9.898	8.314
7.141	4.659	10.535	7.787
6.279	6.148	9.765	9.529
6.85	10.479	9.939	7.3
5.716	5.622	6.191	8.336
5.328	6.709	6.071	8.494
5.49	6.515	4.468	9.599
5.582	5.51	5.542	8.986
5.013	7.612	6.657	8.648
5.582	6.366	6.058	7.905
5.568	5.988	5.582	8.965
4.997	6.13	5.825	7.52
4.886	5.794	6.808	9.426
9.69	6.8	7.535	8.669
8.962	6.701	6.769	7.087
10.135	6.094	6.688	5.963
11.146	6.858	5.877	5.622
8.489	7.851	7.346	6.334
8.015	6.426	6.411	5.99
7.69	7.492	10.356	4.886
7.422	6.85	8.453	7.277
6.918	9.149	10.026	8.575
6.65	8.349	10.182	8.755
7.783	8.146	8.146	7.79
7.087	9.312	9.721	7.837
8.884	7.495	8.136	7.727
7.902	6.751	10.006	8.073
7.659	7.606	9.423	8.582
7.116	6.744	9.205	8.235
7.955	5.42	9.001	7.141
7.394	6.53	8.582	8.421
7.477	7.077	5.994	7.226
7.477	5.896	6.571	8.8
8.669	7.386	7.576	6.318
9.483	8.787	8.146	9.709
8.716	7.82	7.788	8.992
10.119	7.505	7.029	8.681
9.718	7.338	7.709	10.78
9.337	6.048	8.749	11.1
10.101	6.161	7.116	8.173
10.687	6.682	8.407	7.338
9.337	7.221	8.238	7.11
9.473	6.784	10.584	6.997
9.114	7.277	8.091	7.685
5.802	7.597	8.49	5.698
5.352	5.145	9.068	5.415
9.012	6.266	6.946	7.584
5.149	6.461	6.572	7.541
3.832	6.968	8.015	6.898
5.352	4.725	6.296	6.898
5.306	5.683	7.193	6.334
6.252	6.657	6.388	6.865
6.085	5.542	6.213	7.685
5.77	7.6	6.147	5.504
6.122	7.511	6.422	6.958
10.182	7.535	7.274	6.422
9.114	9.505	6.722	6.744
10.535	8.336	7.191	6.885
9.571	8.688	8.407	5.78
5.363	10.295	8.137	5.796
5.597	5.046	7.69	6.208
5.512	5.082	7.422	6.316
5.687	4.057	8.045	6.176
7.316	4.881	6.872	4.942
6.889	8.083	6.472	6.147
6.95	7.936	7.454	10.07
7.316	9.539	6.688	7.936
7.951	5.665	9.333	8.702
8.853	4.445	7.366	8.085
7.943	4.848	7.172	6.639
8.508	5.619	8.179	8.298
7.346	9.114	8.175	8.607
7.158	7.871	7.114	8.417
8.218	7.873	8.791	8.373
7.087	7.574	6.66	8.327
10.915	6.827	7.733	7.022
13.012	7.873	7.129	7.431
7.346	6.889	8.817	7.792
8.827	7.712	6.969	8.702
7.049	9.963	7.116	6.682
5.082	10.141	8.022	7.454
6.537	10.291	7.558	7.422
6.085	4.646	8.568	7.423
9.339	5.062	8.151	7.422
8.629	6.021	5.764	6.572
8.136	5.344	6.162	8.425
8.136	6.736	5.415	7.423
10.093	6.373	5.957	9.48
9.286	5.683	6.026	9.482
8.699	5.24	5.903	8.629
8.486	7.049	5.149	8.235
8.762	6.191	5.077	8.808
8.678	6.515	8.238	7.423
8.678	5.434	8.745	6.521
8.479	7.6	8.629	9.319
8.479	8.593	8.967	7.277
9.286	9.639	10.361	6.865
8.929	8.593	6.709	6.968
8.535	7.733	6.373	7.11
7.64	7.423	10.231	8.275
8.992	6.055	7.221	9.391
9.298	6.102	7.02	8.873
9.491	7.114	6.784	6.611
8.88	7.419	6.048	5.811
7.266	10.764	6.509	5.415
7.568	5.146	6.234	6.23
7.874	5.332	6.334	6.784
9.183	6.965	5.236	5.157
9.183	6.374	6.685	5.687
8.684	7.004	5.783	4.243
6.056	6.252	8.065	6.611
5.752	8.661	6.721	6.589
9.486	7.267	6.549	7.767
8.599	7.733	4.985	7.992
8.578	6.688	6.436	7.849
8.024	7.792	6.509	7.012
6.761	7.244	6.62	6.537
7.574		6.784	7.267
9.031		6.212	7.558
8.67		6.109	7.477
7.636		10.544	6.634
8.235		10.277	6.572
7.422		9.531	6.521
8.238		9.195	5.633
7.851		6.722	5.89
7.802		6.147	6.365
6.705		6.549	5.688
9.613		6.339	8.697
9.283		6.885	5.149
9.024		5.934	6.026
9.684		7.479	9.68
5.688		6.853	7.043
5.146		8.489	6.984
5.298		8.749	7.813
4.787		8.568	7.191
10.125		8.447	7.82
9.145		8.8	8.16
		8.744	5.254
		8.88	5.674
		9.895	9.421
		8.136	9.054
		7.443	9.152
		6.853	8.537
		6.657	8.904
		7.153	9.598
		6.709	5.911
		6.829	4.997
		6.903	5.78
		5.811	6.338
		6.971	6.778
		5.512	6.65
		5.74	5.934
		8.106	6.91
		9.12	6.13
		7.02	5.603
		7.316	8.936
		10.419	7.813

## Sheet: E_Figure. 2i
Root diameter					one-way analysis of variance (ANOVA) and Tukey's multiple comparison tests.
pCPD:CPD-GFP/cpd	pCPD:PDLP5-BFP/pCPD:CPD-GFP/cpd	pSCR:CPD-mCherry/cpd	pCPD:PDLP5-BFP/pSCR:CPD-mCherry/cpd		Table Analyzed	Data 2							Number of families	1
107.549	115.972	109.956	107.479		Data sets analyzed	A-D							Number of comparisons per family	6
109.839	114.968	109.961	112.955										Alpha	0.05
113.954	116.843	110.859	107.418		ANOVA summary
114.67	113.032	112.388	108.69		F	6.804							Tukey's multiple comparisons test	Mean Diff,	95,00% CI of diff,	Below threshold?	Summary	Adjusted P Value
110.987	114.374	102.751	108.685		P value	0.0008							pCPD:CPD-GFP/cpd vs. Column B	-3.7	-7,279 to -0,1214	Yes	*	0.0403	A-B
111.511	115.522	114.911	106.235		P value summary	***							pCPD:CPD-GFP/cpd vs. pSCR:CPD-mCherry/cpd	0.7647	-2,648 to 4,177	No	ns	0.9317	A-C
100.029	112.147	105.74	111.304		Significant diff. among means (P < 0.05)?	Yes							pCPD:CPD-GFP/cpd vs. Column D	2.15	-1,262 to 5,562	No	ns	0.344	A-D
106.758	112.703	110.602	109.489		R squared	0.3271							Column B vs. pSCR:CPD-mCherry/cpd	4.465	0,8860 to 8,043	Yes	**	0.0093	B-C
112.865	116.547	109.14	109.804										Column B vs. Column D	5.85	2,271 to 9,429	Yes	***	0.0004	B-D
111.643	113.392	111.175	106.201		Brown-Forsythe test								pSCR:CPD-mCherry/cpd vs. Column D	1.385	-2,027 to 4,797	No	ns	0.7	C-D
114.638		113.366	105.496		F (DFn, DFd)	1,251 (3, 42)
115.756		110.174	110.646		P value	0.3036							Test details	Mean 1	Mean 2	Mean Diff,	SE of diff,	n1	n2	q	DF
					P value summary	ns							pCPD:CPD-GFP/cpd vs. Column B	110.8	114.6	-3.7	1.338	12	10	3.911	42
					Are SDs significantly different (P < 0.05)?	No							pCPD:CPD-GFP/cpd vs. pSCR:CPD-mCherry/cpd	110.8	110.1	0.7647	1.276	12	12	0.8478	42
													pCPD:CPD-GFP/cpd vs. Column D	110.8	108.7	2.15	1.276	12	12	2.383	42
					Bartlett's test								Column B vs. pSCR:CPD-mCherry/cpd	114.6	110.1	4.465	1.338	10	12	4.72	42
					Bartlett's statistic (corrected)	9.639							Column B vs. Column D	114.6	108.7	5.85	1.338	10	12	6.184	42
					P value	0.0219							pSCR:CPD-mCherry/cpd vs. Column D	110.1	108.7	1.385	1.276	12	12	1.536	42
					P value summary	*
					Are SDs significantly different (P < 0.05)?	Yes
					ANOVA table	SS	DF	MS	F (DFn, DFd)	P value
					Treatment (between columns)	199.3	3	66.43	F (3, 42) = 6,804	P=0,0008
					Residual (within columns)	410	42	9.763
					Total	609.3	45
					Data summary
					Number of treatments (columns)	4
					Number of values (total)	46
