# Supplementary material for: Plasmodesmata mediate cell-to-cell transport of brassinosteroid hormones
Source: Nat Chem Biol. Author manuscript; Available in PMC 2024 May 1. (PMC10729306; doi:10.1038/s41589-023-01346-x)
Supplement: Source Data Extended Data Fig. 3 Statistical source data [file NIHMS1948439-supplement-Source_Data_Extended_Data_Fig__3__Statistical_source_data.xlsx]

## Sheet: E_Figure. 3d
Primary root length			Unpaired t test
Col-0	PdBG1-OE		Table Analyzed	PdBG1-OE-RL
10.019	11.51
12.62	12.397		Column B	PdBG1-OE
13.975	11.537		vs.	vs,
12.488	11.025		Column A	Col-0
12.185	11.432
12.585	13.822		Unpaired t test
12.34	13.885		P value	0.0254
12.973	16.603		P value summary	*
12.203	12.974		Significantly different (P < 0.05)?	Yes
15.28	16.942		One- or two-tailed P value?	Two-tailed
13.736	12.405		t, df	t=2,305, df=50
15.43	13.901
12.323	13.826		How big is the difference?
13.171	14.783		Mean of column A	12.75
14.177	17.111		Mean of column B	13.74
15.974	13.195		Difference between means (B - A) ± SEM	0,9986 ± 0,4333
11.339	14.481		95% confidence interval	0,1283 to 1,869
13.625	14.301		R squared (eta squared)	0.09602
11.662	14.54
11.253	13.809		F test to compare variances
10.814	13.2		F, DFn, Dfd	1,037, 28, 22
12.344	14.365		P value	0.9409
10.619	13.657		P value summary	ns
	13.108		Significantly different (P < 0.05)?	No
	14.404
	12.241		Data analyzed
	13.994		Sample size, column A	23
	13.166		Sample size, column B	29
	15.949

## Sheet: E_Figure. 3e
Root meristem cell length			Unpaired t test
Col-0	PdBG1-OE		Table Analyzed	PdBG1-OE-MCL
7.388	13.21
6.688	12.109		Column B	PdBG1-OE
10.297	7.786		vs.	vs,
8.196	7.509		Column A	Col-0
9.706	8.686
8.785	7.942		Unpaired t test
8.482	8.134		P value	<0,0001
9.102	6.609		P value summary	****
8.779	7.509		Significantly different (P < 0.05)?	Yes
8.482	6.618		One- or two-tailed P value?	Two-tailed
8.477	6.661		t, df	t=7,619, df=518
9.084	6.827
9.688	6.661		How big is the difference?
10.699	5.295		Mean of column A	6.859
11.304	7.555		Mean of column B	8.016
10.898	7.506		Difference between means (B - A) ± SEM	1,157 ± 0,1519
11.102	7.878		95% confidence interval	0,8590 to 1,456
12.111	6.433		R squared (eta squared)	0.1008
13.528	7.443
13.334	7.443		F test to compare variances
9.763	8.616		F, DFn, Dfd	1,216, 259, 259
7.178	8.161		P value	0.1168
6.295	8.987		P value summary	ns
7.568	8.794		Significantly different (P < 0.05)?	No
8.444	10.274
5.47	8.602		Data analyzed
5.177	6.215		Sample size, column A	260
5.323	6.991		Sample size, column B	260
5.403	7.91
5.911	7.951
5.226	7.388
6.445	7.467
5.801	7.467
7.673	7.388
7.814	6.1
5.375	6.661
6.501	7.788
7.125	6.547
6.222	7.336
6.682	6.459
8.931	10.174
8.01	11.975
7.378	6.386
9.137	7.421
5.246	10.452
4.674	6.365
8.128	4.881
6.632	7.442
8.184	7.129
7.267	6.703
6.002	6.206
5.246	6.66
6.689	5.298
6.357	5.911
7.556	5.934
7.178	5.905
6.026	5.754
7.01	10.444
6.569	10.009
6.883	10.294
6.043	10.283
6.991	10.436
10.022	11.777
5.135	9.611
5.011	8.605
6.547	8.605
4.884	5.145
5.609	6.43
5.207	10.017
7.059	10.652
5.092	10.009
6.958	8.379
7.788	5.687
4.784	4.978
6.268	9.344
5.092	9.082
5.331	9.82
8.122	11.444
7.509	11.073
6.52	9.867
8.068	14.335
9.432	12.591
8.232	6.333
9.84	5.156
6.303	11.023
4.601	6.047
5.883	5.385
6.268	6.317
7.763	5.883
7.224	5.451
7.67	6.229
6.949	6.716
6.413	5.606
5.866	5.962
6.232	5.057
6.413	8.134
8.303	7.039
7.408	7.851
5.697	6.827
5.697	7.763
6.991	10.231
6.017	11.318
6.743	10.9
7.137	7.712
4.995	7.47
4.442	8.096
5.706	8.901
5.166	9.362
7.703	8.515
8.797	7.366
7.155	6.709
8.731	7.54
8.678	6.853
7.572	6.808
8.409	6.487
7.443	7.912
8.171	6.909
7.878	7.366
8.759	6.269
8.635	7.712
8.578	10.875
7.423	11.703
5.044	10.647
5.326	11.107
6.433	9.78
6.1	5.824
6.019	5.286
5.606	6.903
5.507	5.697
5.609	10.595
6.547	10.096
6.232	9.672
6.661	9.977
5.934	10.425
5.433	8.91
6.588	9.837
6.949	7.653
7.219	11.849
9.211	11.248
8.036	12.422
7.266	7.724
9.087	9.922
10.75	7.268
10.062	7.672
3.935	7.467
5.202	7.871
4.993	5.853
4.164	5.856
5.14	8.737
4.222	10.704
5.323	9.922
3.829	9.102
5.315	8.792
4.412	8.477
5.368	8.699
4.93	9.69
5.031	6.709
4.358	6.461
4.694	10.419
5.349	11.367
7.098	9.704
5.449	7.246
6.487	8.394
5.665	8.363
6.865	6.085
5.655	6.471
7.277	6.936
6.068	6.537
7.881	5.263
6.308	5.853
6.26	5.908
5.449	6.889
6.256	6.663
6.058	6.865
6.458	6.458
7.067	7.47
7.47	6.461
6.085	7.266
5.655	6.458
6.26	6.862
4.659	8.192
8.232	7.242
8.363	7.315
7.075	8.883
8.536	9.286
8.113	8.961
7.672	5.219
7.47	4.663
7.467	6.222
6.461	6.571
6.257	5.617
5.651	4.779
6.26	7.814
6.055	6.501
5.651	6.769
5.251	7.421
6.471	6.272
5.955	7.216
6.963	7.193
6.26	6.722
10.899	9.002
11.417	10.195
9.68	5.697
9.838	6.83
6.853	6.466
6.501	5.842
6.235	8.045
5.911	7.012
7.067	8.242
6.688	8.661
6.838	9.162
7.726	8.542
6.122	8.209
6.252	5.004
7.592	9.396
6.252	8.942
6.688	7.721
6.402	8.478
6.235	10.001
7.172	9.706
6.462	7.514
7.012	7.726
6.557	7.792
7.371	5.651
7.69	9.881
7.673	8.633
6.323	8.812
5.524	7.884
6.235	7.57
5.364	10.063
4.81	8.373
3.639	9.772
5.317	8.407
5.764	6.323
5.332	6.174
5.911	5.226
5.754	6.147
4.846	9.356
5.451	9.183
5.298	11.324
6.508	8.432
9.633	8.137
8.781	8.676
7.871	9.839
8.074	8.628
6.969	9.698
6.989	8.028
6.235	8.327
5.375	8.179
6.072	8.489
6.744	8.628
5.952	9.127
6.235	8.779
6.572	9.113
6.537	8.779
5.609	9.849
5.754	8.347
5.451	7.642
5.155	9.506
5.651	11.223

## Sheet: E_Figure. 3f
Root diameter			Unpaired t test
Col-0	PDBG1-OE		Table Analyzed	Root diameter
108.218	111.891
110.493	104.604		Column B	PDBG1-OE
108.478	108.938		vs.	vs,
112.027	107.893		Column A	Col-0
104.736	107.348
109.899	110.014		Unpaired t test
107.67	108.865		P value	0.0138
106.694	109.5		P value summary	*
112.012	110.13		Significantly different (P < 0.05)?	Yes
114.977	106.422		One- or two-tailed P value?	Two-tailed
110.243	104.039		t, df	t=2,566, df=44
109.618	105.411
112.556	108.315		How big is the difference?
106.697	107.147		Mean of column A	110.1
105.759	107.147		Mean of column B	107.8
108.218	106.543		Difference between means (B - A) ± SEM	-2,293 ± 0,8937
115.739	110.227		95% confidence interval	-4,094 to -0,4917
108.001	107.243		R squared (eta squared)	0.1301
119.554	109.506
108.275	111.19		F test to compare variances
109.014	106.598		F, DFn, Dfd	2,898, 22, 22
116.136	105.413		P value	0.0158
106.959	104.855		P value summary	*
			Significantly different (P < 0.05)?	Yes
			Data analyzed
			Sample size, column A	23
			Sample size, column B	23

## Sheet: E_Figure. 3h
BES1 quantification (dBES1/total BES1)			Paired t test
Col-0	PdBG1-OE		Table Analyzed	Data 1
0.296302	0.317116
0.349401	0.365013		Column B	PdBG1-OE
0.240616	0.26208		vs.	vs,
			Column A	Col-0
			Paired t test
			P value	0.0091
			P value summary	**
			Significantly different (P < 0.05)?	Yes
			One- or two-tailed P value?	Two-tailed
			t, df	t=10,42, df=2
			Number of pairs	3
			How big is the difference?
			Mean of differences (B - A)	0.0193
			SD of differences	0.003208
			SEM of differences	0.001852
			95% confidence interval	0,01133 to 0,02726
			R squared (partial eta squared)	0.9819
			How effective was the pairing?
			Correlation coefficient (r)	0.9997
			P value (one tailed)	0.0084
			P value summary	**
			Was the pairing significantly effective?	Yes

## Sheet: E_Figure. 3i
qPCR_DWF4			Unpaired t test of Data 2
Col-0	PdBG1-OE		Table Analyzed	Data 2
1	0.714
0.966	0.823		Column B	PdBG1-OE
1	0.783		vs.	vs,
			Column A	Col-0
			Unpaired t test
			P value	0.0031
			P value summary	**
			Significantly different (P < 0.05)?	Yes
			One- or two-tailed P value?	Two-tailed
			t, df	t=6,372, df=4
			How big is the difference?
			Mean of column A	0.9887
			Mean of column B	0.7733
			Difference between means (B - A) ± SEM	-0,2153 ± 0,03379
			95% confidence interval	-0,3092 to -0,1215
			R squared (eta squared)	0.9103
			F test to compare variances
			F, DFn, Dfd	7,890, 2, 2
			P value	0.225
			P value summary	ns
			Significantly different (P < 0.05)?	No
			Data analyzed
			Sample size, column A	3
			Sample size, column B	3
