# Supplementary material for: Plasmodesmata mediate cell-to-cell transport of brassinosteroid hormones
Source: Nat Chem Biol. Author manuscript; Available in PMC 2024 May 1. (PMC10729306; doi:10.1038/s41589-023-01346-x)
Supplement: Source Data Extended Data Fig. 4 Statistical source data [file NIHMS1948439-supplement-Source_Data_Extended_Data_Fig__4__Statistical_source_data.xlsx]

## Sheet: E_Figure. 4c
	Primary root length							one-way analysis of variance (ANOVA) and Tukey's multiple comparison tests.
Col-0 DMSO	dwf4 DMSO	dwf4 BL	dwf4 OHCR	cpd DMSO	cpd BL	cpd OHCR		Table Analyzed	dwf4					Number of families	1
4.479	1.795	5.145	4.594	2.461	5.371	2.398		Data sets analyzed	A-D					Number of comparisons per family	6
4.137	1.596	5.653	5.224	2.3	5.649	2.811								Alpha	0.05
4.057	1.506	5.557	4.793	2.055	5.807	2.021		ANOVA summary
4.234	2.595	5.494	5.207	2.201	5.104	1.904		F	262.9					Tukey's multiple comparisons test	Mean Diff,	95,00% CI of diff,	Below threshold?	Summary	Adjusted P Value
4.376	2.374	4.985	4.865	2.633	5.197	2.18		P value	<0,0001					Col-0 DMSO vs. dwf4 DMSO	2.245	1,896 to 2,593	Yes	****	<0,0001	A-B
4.804	2.817	5.321	5.63	2.879	4.895	2.374		P value summary	****					Col-0 DMSO vs. dwf4 BL	-0.7596	-1,036 to -0,4835	Yes	****	<0,0001	A-C
4.063	2.47	5.06	4.94	2.262	4.585	2.289		Significant diff. among means (P < 0.05)?	Yes					Col-0 DMSO vs. dwf4 OHCR	-0.6927	-0,9644 to -0,4209	Yes	****	<0,0001	A-D
4.561	2.246	5.596	4.774	2.285	5.342	2.185		R squared	0.8776					dwf4 DMSO vs. dwf4 BL	-3.004	-3,302 to -2,706	Yes	****	<0,0001	B-C
4.471	1.985	5.918	5.57	2.629	5.185	2.599								dwf4 DMSO vs. dwf4 OHCR	-2.937	-3,231 to -2,643	Yes	****	<0,0001	B-D
4.474	2.02	5.042	5.097	2.543	5.358	2.603		Brown-Forsythe test						dwf4 BL vs. dwf4 OHCR	0.06696	-0,1359 to 0,2698	No	ns	0.8248	C-D
4.569	2.186	5.338	5.899	2.03	5.209	2.582		F (DFn, DFd)	2,051 (3, 110)
4.088	1.829	4.466	5.211		4.719	2.749		P value	0.1109					Test details	Mean 1	Mean 2	Mean Diff,	SE of diff,	n1	n2	q	DF
4.317	2.171	5.348	4.633		4.301	2.551		P value summary	ns					Col-0 DMSO vs. dwf4 DMSO	4.367	2.122	2.245	0.1336	16	13	23.76	110
4.75		5.038	5.43		5.149	2.492		Are SDs significantly different (P < 0.05)?	No					Col-0 DMSO vs. dwf4 BL	4.367	5.127	-0.7596	0.1059	16	40	10.15	110
4.244		4.613	5.368											Col-0 DMSO vs. dwf4 OHCR	4.367	5.06	-0.6927	0.1042	16	45	9.405	110
4.248		5.151	5.282					Bartlett's test						dwf4 DMSO vs. dwf4 BL	2.122	5.127	-3.004	0.1142	13	40	37.19	110
		4.642	4.801					Bartlett's statistic (corrected)	4.96					dwf4 DMSO vs. dwf4 OHCR	2.122	5.06	-2.937	0.1127	13	45	36.87	110
		4.602	5.138					P value	0.1748					dwf4 BL vs. dwf4 OHCR	5.127	5.06	0.06696	0.07776	40	45	1.218	110
		4.988	4.778					P value summary	ns
		5.111	4.712					Are SDs significantly different (P < 0.05)?	No
		5.189	4.78
		5.472	5.154					ANOVA table	SS	DF	MS	F (DFn, DFd)	P value
		5.406	5.242					Treatment (between columns)	101	3	33.66	F (3, 110) = 262,9	P<0,0001
		4.967	5.491					Residual (within columns)	14.09	110	0.1281
		4.75	5.329					Total	115.1	113
		5.33	5.422
		4.592	5.495					Data summary
		5.217	4.436					Number of treatments (columns)	4
		4.765	5.129					Number of values (total)	114
		5.196	4.763
		5.693	4.663
		5.107	5.584
		5.224	4.303
		4.668	5.004
		4.938	5.511					Table Analyzed	cpd					Number of families	1
		4.724	5.015					Data sets analyzed	A, E-G					Number of comparisons per family	6
		4.892	4.778											Alpha	0.05
		5.668	4.723					ANOVA summary
		5.1	5.778					F	291.4					Tukey's multiple comparisons test	Mean Diff,	95,00% CI of diff,	Below threshold?	Summary	Adjusted P Value
		5.099	5.193					P value	<0,0001					Col-0 DMSO vs. cpd DMSO	1.978	1,667 to 2,289	Yes	****	<0,0001	A-B
			4.61					P value summary	****					Col-0 DMSO vs. cpd BL	-0.7666	-1,057 to -0,4762	Yes	****	<0,0001	A-C
			4.423					Significant diff. among means (P < 0.05)?	Yes					Col-0 DMSO vs. cpd OHCR	1.957	1,667 to 2,248	Yes	****	<0,0001	A-D
			5.504					R squared	0.9449					cpd DMSO vs. cpd BL	-2.745	-3,064 to -2,425	Yes	****	<0,0001	B-C
			4.725											cpd DMSO vs. cpd OHCR	-0.02095	-0,3407 to 0,2988	No	ns	0.9981	B-D
			4.684					Brown-Forsythe test						cpd BL vs. cpd OHCR	2.724	2,424 to 3,024	Yes	****	<0,0001	C-D
								F (DFn, DFd)	0,6525 (3, 51)
								P value	0.5851					Test details	Mean 1	Mean 2	Mean Diff,	SE of diff,	n1	n2	q	DF
								P value summary	ns					Col-0 DMSO vs. cpd DMSO	4.367	2.389	1.978	0.117	16	11	23.9	51
								Are SDs significantly different (P < 0.05)?	No					Col-0 DMSO vs. cpd BL	4.367	5.134	-0.7666	0.1094	16	14	9.914	51
														Col-0 DMSO vs. cpd OHCR	4.367	2.41	1.957	0.1094	16	14	25.31	51
								Bartlett's test						cpd DMSO vs. cpd BL	2.389	5.134	-2.745	0.1204	11	14	32.24	51
								Bartlett's statistic (corrected)	4.801					cpd DMSO vs. cpd OHCR	2.389	2.41	-0.02095	0.1204	11	14	0.2461	51
								P value	0.187					cpd BL vs. cpd OHCR	5.134	2.41	2.724	0.1129	14	14	34.11	51
								P value summary	ns
								Are SDs significantly different (P < 0.05)?	No
								ANOVA table	SS	DF	MS	F (DFn, DFd)	P value
								Treatment (between columns)	78.05	3	26.02	F (3, 51) = 291,4	P<0,0001
								Residual (within columns)	4.554	51	0.0893
								Total	82.6	54
								Data summary
								Number of treatments (columns)	4
								Number of values (total)	55

## Sheet: E_Figure. 4f
pEN7:icals3m/dwf4							one-way analysis of variance (ANOVA) and Tukey's multiple comparison tests.
DMSO	BL	OHCR	EST	EST+BL	EST+OHCR		Table Analyzed	Data 4					Number of families	1
4.926	10.776	8.024	7.169	11.193	8.043		Data sets analyzed	A-F					Number of comparisons per family	15
7.708	15.267	8.663	5.629	12.416	9.462								Alpha	0.05
5.711	14.53	8.596	5.35	10.325	9.087		ANOVA summary
5.593	11.191	8.53	7.106	14.471	10.403		F	111.5					Tukey's multiple comparisons test	Mean Diff,	95,00% CI of diff,	Below threshold?	Summary	Adjusted P Value
6.72	15	8.596	6.38	13.375	11.923		P value	<0,0001					DMSO vs. BL	-3.643	-4,302 to -2,983	Yes	****	<0,0001	A-B
5.653	16.469	11.586	7.228	11.713	11.707		P value summary	****					DMSO vs. OHCR	-2.278	-2,936 to -1,620	Yes	****	<0,0001	A-C
6.215	10.868	8.713	5.936	10.915	6.26		Significant diff. among means (P < 0.05)?	Yes					DMSO vs. EST	0.3437	-0,2931 to 0,9806	No	ns	0.637	A-D
7.862	9.153	8.09	7.802	11.558	5.651		R squared	0.4317					DMSO vs. EST+BL	-3.588	-4,245 to -2,932	Yes	****	<0,0001	A-E
5.911	8.629	9.815	6.661	11.048	8.083								DMSO vs. EST+OHCR	-1.53	-2,197 to -0,8630	Yes	****	<0,0001	A-F
4.968	7.54	8.337	9.286	9.79	8.681		Brown-Forsythe test						BL vs. OHCR	1.364	0,6846 to 2,044	Yes	****	<0,0001	B-C
6.973	10.818	8.815	8.095	7.492	7.693		F (DFn, DFd)	10,72 (5, 734)					BL vs. EST	3.986	3,327 to 4,646	Yes	****	<0,0001	B-D
7.58	8.762	8.151	7.673	13.643	8.477		P value	<0,0001					BL vs. EST+BL	0.05438	-0,6240 to 0,7328	No	ns	>0,9999	B-E
8.524	10.699	8.005	6.654	16.392	7.672		P value summary	****					BL vs. EST+OHCR	2.112	1,424 to 2,801	Yes	****	<0,0001	B-F
7.288	8.394	8.137	5.697	12.817	11.727		Are SDs significantly different (P < 0.05)?	Yes					OHCR vs. EST	2.622	1,964 to 3,280	Yes	****	<0,0001	C-D
6.045	9.856	9.73	5.887	14.128	6.995								OHCR vs. EST+BL	-1.31	-1,987 to -0,6331	Yes	****	<0,0001	C-E
6.57	8.498	9.99	7.798	13.093	5.507		Bartlett's test						OHCR vs. EST+OHCR	0.748	0,06072 to 1,435	Yes	*	0.0238	C-F
8.328	8.525	10.785	7.276	12.476	8.31		Bartlett's statistic (corrected)	75.75					EST vs. EST+BL	-3.932	-4,588 to -3,275	Yes	****	<0,0001	D-E
6.903	11.395	9.595	9.106	11.878	7.582		P value	<0,0001					EST vs. EST+OHCR	-1.874	-2,541 to -1,207	Yes	****	<0,0001	D-F
5.633	12.245	10.17	6.308	11.959	11.431		P value summary	****					EST+BL vs. EST+OHCR	2.058	1,372 to 2,744	Yes	****	<0,0001	E-F
4.695	13.338	9.655	6.66	11.457	11.013		Are SDs significantly different (P < 0.05)?	Yes
6.057	12.119	7.942	6.709	8.397	10.979								Test details	Mean 1	Mean 2	Mean Diff,	SE of diff,	n1	n2	q	DF
5.146	14.194	8.359	5.853	5.554	10.68		ANOVA table	SS	DF	MS	F (DFn, DFd)	P value	DMSO vs. BL	6.926	10.57	-3.643	0.2308	135	118	22.32	734
8.331	12.844	8.693	6.068	5.05	9.985		Treatment (between columns)	1870	5	374	F (5, 734) = 111,5	P<0,0001	DMSO vs. OHCR	6.926	9.204	-2.278	0.2303	135	119	13.99	734
8.931	11.153	10.128	5.651	9.587	10.332		Residual (within columns)	2462	734	3.354			DMSO vs. EST	6.926	6.582	0.3437	0.2229	135	135	2.181	734
8.325	8.113	8.638	6.461	11.304	9.138		Total	4332	739				DMSO vs. EST+BL	6.926	10.51	-3.588	0.2298	135	120	22.09	734
7.72	8.092	8.113	5.655	9.183	10.219								DMSO vs. EST+OHCR	6.926	8.456	-1.53	0.2335	135	113	9.267	734
8.64	10.983	8.775	5.853	7.77	11.532		Data summary						BL vs. OHCR	10.57	9.204	1.364	0.2379	118	119	8.11	734
7.873	10.95	7.095	4.695	8.592	5.991		Number of treatments (columns)	6					BL vs. EST	10.57	6.582	3.986	0.2308	118	135	24.43	734
6.812	12.373	9.482	7.419	12.772	7.585		Number of values (total)	740					BL vs. EST+BL	10.57	10.51	0.05438	0.2374	118	120	0.3239	734
5.903	10.815	9.429	6.057	14.952	8.521								BL vs. EST+OHCR	10.57	8.456	2.112	0.241	118	113	12.39	734
6.173	8.486	12.266	6.1	10.727	8.51								OHCR vs. EST	9.204	6.582	2.622	0.2303	119	135	16.1	734
7.996	11.035	10.426	10.839	10.945	7.582								OHCR vs. EST+BL	9.204	10.51	-1.31	0.2369	119	120	7.82	734
7.09	9.326	12.446	8.694	13.12	8.028								OHCR vs. EST+OHCR	9.204	8.456	0.748	0.2405	119	113	4.398	734
5.887	8.015	11.271	8.957	13.132	8.035								EST vs. EST+BL	6.582	10.51	-3.932	0.2298	135	120	24.2	734
7.82	10.083	7.323	10.291	10.714	12.91								EST vs. EST+OHCR	6.582	8.456	-1.874	0.2335	135	113	11.35	734
7.159	9.245	7.067	7.798	10.543	11.116								EST+BL vs. EST+OHCR	10.51	8.456	2.058	0.2401	120	113	12.12	734
6.279	11.992	7.012	6.903	11.504
4.958	10.297	7.159	5.825	12.539	7.431
8.91	12.716	10.36	5.385	11.304	6.744
5.617	13.183	8.341	5.49	12.311	10.445
5.553	15.912	8.482	7.894	10.697	8.331
4.408	15.754	8.64	8.562	9.102	8.482
4.631	13.778	8.347	6.269	7.669	9.417
6.223	16.348	6.804	5.449	17.367	7.718
6.402	11.13	7.74	7.116	11.935	6.702
7.734	9.204	9.209	5.879	11	7.73
7.993	6.853	8.599	9.418	9.222	8.858
8.095	10.02	8.832	6.547	8.912	8.825
5.364	12.352	7.715	5.414	9.417	7.055
6.174	15.789	7.779	9.036	8.272	8.113
5.265	10.325	8.249	7.766	10.832	6.903
6.122	7.511	8.285	7.95	8.134	6.241
5.052	10.543	8.611	5.782	9.223	6.572
4.431	12.817	8.759	6.897	8.72	9.829
5.052	9.423	8.918	5.512	13.02	8.151
6.703	10.989	11.773	6.573	11.772	7.673
5.317	10.489	10.574	4.155	10.752	8.229
7.773	13.217	9.563	8.303	10.259	8.483
8.413	10.099	7.266	7.315	9.503	10.083
6.354	7.751	8.678	8.214	8.746	5.483
6.664	8.393	10.293	8.686	8.93	7.172
6.837	7.467	11.302	7.763	9.333	9.483
8.347	11.017	10.921	7.79	11.126	8.489
7.392	12.142	7.67	7.881	7.19	8.661
6.323	11.258	6.862	5.509	8.489	8.629
6.62	10.135	6.058	3.882	9.541	9.233
5.947	8.479	7.171	4.602	15.138	8.649
8.392	10.189	11.733	4.214	13.926	8.024
6.903	13.902	9.486	5.323	8.631	7.582
7.193	11.017	10.608	3.683	7.646	8.482
7.043	11.749	9.793	4.008	7.42	8.938
7.606	12.785	8.261	4.81	8.404	10.623
6.65	8.195	8.849	4.702	10.596	6.838
7.515	5.453	8.392	4.902	11.128	8.629
6.572	6.609	9.312	8.338	10.609	7.267
7.421	6.317	8.676	9.566	9.01	6.818
7.067	9.956	10.764	9.761	12.354	7.116
9.913	9.5	10.297	8.694	9.547	5.754
8.196	9.821	8.95	7.489	7.733	9.082
7.592	8.866	11.066	6.021	8.64	7.114
5.633	10.818	10.95	5.385	7.871	6.516
5.77	9.963	9.84	6.286	14.695	7.442
5.052	13.12	8.347	5.385	15.591	9.087
7.743	10.915	9.849	6.068	10.748	10.613
5.921	10.704	11.205	5.483	10.009	8.8
6.703	10.9	10.152	6.286	9.849	6.038
5.952	10.704	8.881	5.509	10.294	5.463
6.516	9.319	9.399	8.083	11.378	8.261
6.813	15.35	10.744	6.865	9.547	7.265
7.114	8.869	11.122	4.844	8.942	8.08
12.202	8.297	7.277	10.018	12.17	9.373
10.149	10.597	6.058	6.769	10.495	6.778
5.434	10.596	8.297	6.414	11.217	6.414
5.287	12.268	10.295	9.423	9.162	8.496
7.501	10.95	8.917	6.874	7.277	7.766
5.752	13.018	9.293	6.058	11.548	7.289
8.081	13.775	9.138	6.269	10.141	7.428
7.125	10.142	9.69	6.709	7.912	8.488
9.138	10.16	9.284	4.281	9.294	7.894
8.385	9.844	9.204	5.449	10.383	7.177
9.706	9.839	10.651	3.919	13.841	9.96
8.196	9.717	9.505	4.445	14.535	8.997
8.837	10.915	12.124	4.243	11.324	11.624
8.917	6.702	7.871	6.108	12.412	10.748
4.669	8.521	7.871	5.247	16.448	9.995
7.791	9.094	9.091	6.019	9.259	10.623
9.585	9.506	7.874	4.876	6.769	10.143
7.004	9.655	7.68	5.81	10.093	6.978
8.074	6.102	8.075	6.573	10.512	7.574
7.116	7.757	8.681	7.293	8.882	7.873
5.911	8.058	7.467	6.071	5.046	6.812
7.721	10.983	9.082	4.948	4.848	8.629
6.055	8.884	11.909	6.372	6.26	9.385
7.568	8.51	11.914	5.683	12.918	8.628
6.511	9.312	12.311	5.939	12.515
5.603	9.579	11.908	5.509	10.295
6.055	8.186	9.898	7.268	8.486
5.298	13.966	10.123	7.511	9.284
5.3		11.749	10.697	7.874
8.498			8.477	9.52
6.232			7.941
7.638			5.486
9.292			4.779
9.071			5.016
6.501			5.004
6.43			5.921
9.281			5.501
8.524			9.083
7.036			4.846
6.466			3.936
5.823			10.146
5.14			8.024
8.524			6.963
6.571			5.903
5.14			4.541

## Sheet: E_Figure. 4g
pEN7:icals3m/dwf4							one-way analysis of variance (ANOVA) and Tukey's multiple comparison tests.
DMSO	BL	OHCR	EST	EST+BL	EST+OHCR		Table Analyzed	Data 2					Number of families	1
115.633	89.004	101.244	121.105	93.117	112.923		Data sets analyzed	A-F					Number of comparisons per family	15
111.462	94.431	111.718	113.847	89.123	114.984								Alpha	0.05
121.004	105.134	101.879	119.314	95.035	106.795		ANOVA summary
113.058	89.524	97.393	114.759	102.202	106.458		F	111.9					Tukey's multiple comparisons test	Mean Diff,	95,00% CI of diff,	Below threshold?	Summary	Adjusted P Value
122.075	89.834	112.556	120.14	88.935	119.29		P value	<0,0001					DMSO vs. BL	23.96	19,70 to 28,22	Yes	****	<0,0001	A-B
110.931	88.842	103.887	127.184	93.805	112.492		P value summary	****					DMSO vs. OHCR	13.32	9,254 to 17,38	Yes	****	<0,0001	A-C
124.783	95.664	102.682	117.571	96.365	107.711		Significant diff. among means (P < 0.05)?	Yes					DMSO vs. EST	0.8754	-3,724 to 5,475	No	ns	0.9939	A-D
125.42	90.74	97.432	121.323	91.465	109.859		R squared	0.801					DMSO vs. EST+BL	23.45	19,25 to 27,65	Yes	****	<0,0001	A-E
119.986	99.672	113.579	114.362	92.578	110.196								DMSO vs. EST+OHCR	8.06	3,995 to 12,12	Yes	****	<0,0001	A-F
121.046	99.29	104.213	111.228	91.941	106.005		Brown-Forsythe test						BL vs. OHCR	-10.64	-14,23 to -7,052	Yes	****	<0,0001	B-C
115.952	99.615	104.707	109.308	101.022	105.334		F (DFn, DFd)	0,8142 (5, 139)					BL vs. EST	-23.09	-27,27 to -18,90	Yes	****	<0,0001	B-D
115.723	96.071	101.014	115.356	95.383	111.806		P value	0.5415					BL vs. EST+BL	-0.5112	-4,249 to 3,227	No	ns	0.9987	B-E
110.129	93.764	109.12	120.535	94.493	106.465		P value summary	ns					BL vs. EST+OHCR	-15.9	-19,49 to -12,31	Yes	****	<0,0001	B-F
116.442	93.961	105.264	111.772	101.648	107.777		Are SDs significantly different (P < 0.05)?	No					OHCR vs. EST	-12.44	-16,43 to -8,458	Yes	****	<0,0001	C-D
122.714	91.569	104.152	116.864	92.546	109.028								OHCR vs. EST+BL	10.13	6,620 to 13,64	Yes	****	<0,0001	C-E
124.628	107.266	106.486	115.334	91.915	107.918		Bartlett's test						OHCR vs. EST+OHCR	-5.259	-8,613 to -1,905	Yes	***	0.0002	C-F
	91.153	108.297	124.289	94.741	106.026		Bartlett's statistic (corrected)	3.082					EST vs. EST+BL	22.57	18,46 to 26,69	Yes	****	<0,0001	D-E
	90.782	109.765		100.499	108.912		P value	0.6873					EST vs. EST+OHCR	7.184	3,199 to 11,17	Yes	****	<0,0001	D-F
	91.858	110.148		92.013	104.625		P value summary	ns					EST+BL vs. EST+OHCR	-15.39	-18,90 to -11,88	Yes	****	<0,0001	E-F
	87.104	112.223		94.409	103.012		Are SDs significantly different (P < 0.05)?	No
	92.546	103.45		93.483	119.173								Test details	Mean 1	Mean 2	Mean Diff,	SE of diff,	n1	n2	q	DF
	95.343	107.874		89.443	110.188		ANOVA table	SS	DF	MS	F (DFn, DFd)	P value	DMSO vs. BL	118.2	94.23	23.96	1.475	16	24	22.98	139
	95.473	95.946		96.935	116.78		Treatment (between columns)	11682	5	2336	F (5, 139) = 111,9	P<0,0001	DMSO vs. OHCR	118.2	104.9	13.32	1.407	16	31	13.39	139
	92.777	99.339		96.097	105.855		Residual (within columns)	2902	139	20.88			DMSO vs. EST	118.2	117.3	0.8754	1.592	16	17	0.7779	139
		104.252		97.045	112.509		Total	14584	144				DMSO vs. EST+BL	118.2	94.74	23.45	1.452	16	26	22.84	139
		104.336		96.922	117.042								DMSO vs. EST+OHCR	118.2	110.1	8.06	1.407	16	31	8.103	139
		105.265			109.685		Data summary						BL vs. OHCR	94.23	104.9	-10.64	1.242	24	31	12.11	139
		99.895			105.855		Number of treatments (columns)	6					BL vs. EST	94.23	117.3	-23.09	1.448	24	17	22.54	139
		104.687			112.509		Number of values (total)	145					BL vs. EST+BL	94.23	94.74	-0.5112	1.293	24	26	0.559	139
		105.264			117.042								BL vs. EST+OHCR	94.23	110.1	-15.9	1.242	24	31	18.1	139
		102.845			109.685								OHCR vs. EST	104.9	117.3	-12.44	1.379	31	17	12.76	139
													OHCR vs. EST+BL	104.9	94.74	10.13	1.215	31	26	11.79	139
													OHCR vs. EST+OHCR	104.9	110.1	-5.259	1.161	31	31	6.408	139
													EST vs. EST+BL	117.3	94.74	22.57	1.425	17	26	22.4	139
													EST vs. EST+OHCR	117.3	110.1	7.184	1.379	17	31	7.368	139
													EST+BL vs. EST+OHCR	94.74	110.1	-15.39	1.215	26	31	17.91	139
