# Supplementary material for: Plasmodesmata mediate cell-to-cell transport of brassinosteroid hormones
Source: Nat Chem Biol. Author manuscript; Available in PMC 2024 May 1. (PMC10729306; doi:10.1038/s41589-023-01346-x)
Supplement: Source Data Extended Data Fig. 5 Statistical source data [file NIHMS1948439-supplement-Source_Data_Extended_Data_Fig__5__Statistical_source_data.xlsx]

## Sheet: E_Figure. 5b
Primary root length
Col-0 DMSO	dwf4 DMSO	dwf4 1uM BL	dwf4 10uM BL	dwf4 1uM CSPA	dwf4 10uM CSPA		Table Analyzed	CSPA TEST					Number of families	1
2.985	2.067	4.445	3.885	4.847	4.162		Data sets analyzed	A-F					Number of comparisons per family	15
2.938	1.299	5.222	4.385	5.787	3.948								Alpha	0.05
3.257	1.545	4.545	3.666	4.731	4.244		ANOVA summary
2.492	1.408	5.136	3.406	5.497	3.487		F	89.19					Tukey's multiple comparisons test	Mean Diff,	95,00% CI of diff,	Below threshold?	Summary	Adjusted P Value
3.582	2.008	5.13	3.967	4.278	3.853		P value	<0,0001					Col-0 DMSO vs. dwf4 DMSO	1.389	0,8751 to 1,903	Yes	****	<0,0001	A-B
2.875	1.419	4.405	3.394	4.37	4.365		P value summary	****					Col-0 DMSO vs. dwf4 1uM BL	-1.664	-2,161 to -1,166	Yes	****	<0,0001	A-C
3.101	1.28	4.623	3.421	3.945	3.827		Significant diff. among means (P < 0.05)?	Yes					Col-0 DMSO vs. dwf4 10uM BL	-1.286	-1,784 to -0,7891	Yes	****	<0,0001	A-D
3.261	1.782	4.212	4.908	4.508	3.959		R squared	0.7922					Col-0 DMSO vs. dwf4 1uM CSPA	-1.248	-1,750 to -0,7457	Yes	****	<0,0001	A-E
2.893	1.497	4.812	4.311	4.213	3.87								Col-0 DMSO vs. dwf4 10uM CSPA	-0.8449	-1,342 to -0,3476	Yes	****	<0,0001	A-F
3.41	2.106	5.069	4.69	4.927	4.298		Brown-Forsythe test						dwf4 DMSO vs. dwf4 1uM BL	-3.053	-3,535 to -2,570	Yes	****	<0,0001	B-C
3.989	2.041	5.404	4.493	4.014	4.745		F (DFn, DFd)	3,163 (5, 117)					dwf4 DMSO vs. dwf4 10uM BL	-2.676	-3,158 to -2,193	Yes	****	<0,0001	B-D
3.895	2.239	4.919	4.358	4.051	4.609		P value	0.0103					dwf4 DMSO vs. dwf4 1uM CSPA	-2.637	-3,125 to -2,150	Yes	****	<0,0001	B-E
3.672	2.125	5.123	6.012	4.314	4.85		P value summary	*					dwf4 DMSO vs. dwf4 10uM CSPA	-2.234	-2,716 to -1,752	Yes	****	<0,0001	B-F
4.177	1.945	5.997	5.286	4.61	4.188		Are SDs significantly different (P < 0.05)?	Yes					dwf4 1uM BL vs. dwf4 10uM BL	0.3771	-0,08716 to 0,8414	No	ns	0.1816	C-D
3.873	2.284	4.342	4.957	3.978	4.651								dwf4 1uM BL vs. dwf4 1uM CSPA	0.4155	-0,05434 to 0,8852	No	ns	0.1151	C-E
3.423	2.831	5.656	4.817	4.107	4.399		Bartlett's test						dwf4 1uM BL vs. dwf4 10uM CSPA	0.8187	0,3544 to 1,283	Yes	****	<0,0001	C-F
3.195	2.626	5.328	5.286	4.704	4.008		Bartlett's statistic (corrected)	11.79					dwf4 10uM BL vs. dwf4 1uM CSPA	0.03831	-0,4315 to 0,5081	No	ns	0.9999	D-E
	2.276	4.798	5.289	5.008	4.13		P value	0.0378					dwf4 10uM BL vs. dwf4 10uM CSPA	0.4415	-0,02275 to 0,9058	No	ns	0.0722	D-F
	2.554	5.661	5.662	4.822	3.35		P value summary	*					dwf4 1uM CSPA vs. dwf4 10uM CSPA	0.4032	-0,06656 to 0,8730	No	ns	0.1364	E-F
		5.455	5.317	5.256	4.925		Are SDs significantly different (P < 0.05)?	Yes
		5.279	5.319	4.677	4.27								Test details	Mean 1	Mean 2	Mean Diff,	SE of diff,	n1	n2	q	DF
		4.825	5.26		4.237		ANOVA table	SS	DF	MS	F (DFn, DFd)	P value	Col-0 DMSO vs. dwf4 DMSO	3.354	1.965	1.389	0.1774	17	19	11.07	117
							Treatment (between columns)	126	5	25.19	F (5, 117) = 89,19	P<0,0001	Col-0 DMSO vs. dwf4 1uM BL	3.354	5.018	-1.664	0.1716	17	22	13.71	117
							Residual (within columns)	33.05	117	0.2824			Col-0 DMSO vs. dwf4 10uM BL	3.354	4.64	-1.286	0.1716	17	22	10.6	117
							Total	159	122				Col-0 DMSO vs. dwf4 1uM CSPA	3.354	4.602	-1.248	0.1734	17	21	10.18	117
													Col-0 DMSO vs. dwf4 10uM CSPA	3.354	4.199	-0.8449	0.1716	17	22	6.962	117
							Data summary						dwf4 DMSO vs. dwf4 1uM BL	1.965	5.018	-3.053	0.1664	19	22	25.94	117
							Number of treatments (columns)	6					dwf4 DMSO vs. dwf4 10uM BL	1.965	4.64	-2.676	0.1664	19	22	22.73	117
							Number of values (total)	123					dwf4 DMSO vs. dwf4 1uM CSPA	1.965	4.602	-2.637	0.1683	19	21	22.16	117
													dwf4 DMSO vs. dwf4 10uM CSPA	1.965	4.199	-2.234	0.1664	19	22	18.98	117
													dwf4 1uM BL vs. dwf4 10uM BL	5.018	4.64	0.3771	0.1602	22	22	3.328	117
													dwf4 1uM BL vs. dwf4 1uM CSPA	5.018	4.602	0.4155	0.1621	22	21	3.624	117
													dwf4 1uM BL vs. dwf4 10uM CSPA	5.018	4.199	0.8187	0.1602	22	22	7.225	117
													dwf4 10uM BL vs. dwf4 1uM CSPA	4.64	4.602	0.03831	0.1621	22	21	0.3342	117
													dwf4 10uM BL vs. dwf4 10uM CSPA	4.64	4.199	0.4415	0.1602	22	22	3.897	117
													dwf4 1uM CSPA vs. dwf4 10uM CSPA	4.602	4.199	0.4032	0.1621	21	22	3.517	117

## Sheet: E_Figure. 5e
Primary root length			Unpaired t test of pWER-icals3m
Col-0	pWER-icals3m		Table Analyzed	pWER-icals3m
14.509	10.729
17.943	11.366		Column B	pWER-icals3m
15.568	11.258		vs.	vs,
15.649	9.992		Column A	Col-0
18.191	9.879
17.301	9.507		Unpaired t test
18.158	10.095		P value	<0,0001
15.233	9.906		P value summary	****
18.477	11.226		Significantly different (P < 0.05)?	Yes
16.37	9.658		One- or two-tailed P value?	Two-tailed
16.762	11.476		t, df	t=18,03, df=39
14.681	9.255
13.808	10.604		How big is the difference?
16.895	8.373		Mean of column A	16.51
15.502	8.975		Mean of column B	10.04
18.6	10.61		Difference between means (B - A) ± SEM	-6,478 ± 0,3592
16.259	9.669		95% confidence interval	-7,204 to -5,751
16.103	9.492		R squared (eta squared)	0.8929
16.916	9.055
17.336	9.302		F test to compare variances
	10.316		F, DFn, Dfd	2,598, 19, 20
			P value	0.0399
			P value summary	*
			Significantly different (P < 0.05)?	Yes
			Data analyzed
			Sample size, column A	20
			Sample size, column B	21
